# Supplementary material for: Assessing Prokaryotic Benthic Communities in the Red Sea
Source: Environ Microbiol. 2026 Feb 21;28(2):e70216. doi: 10.1111/1462-2920.70216 (PMC12924112; doi:10.1111/1462-2920.70216)
Supplement: Supplementary file 2 — Table S1: emi70216‐sup‐0002‐TableS1.csv. [file EMI-28-e70216-s001.csv]

Sample ID	Leg	Phase	Vehicle	Dive Name	Date	Sample name	Latitude	Longitude	Depth	Sampling time (UTC)	Red Sea zone	Zone & Discovery	Conductivity_Mean	Conductivity_Median	Conductivity_Min	Conductivity_Max	Temperature1_Mean	Temperature1_Median	Temperature1_Min	Temperature1_Max	Pressure_dbar_Mean	Pressure_dbar_Median	Pressure_dbar_Min	Pressure_dbar_Max	Chlorophyll_Mean	Chlorophyll_Median	Chlorophyll_Min	Chlorophyll_Max	Backscatter_Mean	Backscatter_Median	Backscatter_Min	Backscatter_Max	Temperature2_Mean	Temperature2_Median	Temperature2_Min	Temperature2_Max	PAR_Mean	PAR_Median	PAR_Min	PAR_Max	Transmittance_Mean	Transmittance_Median	Transmittance_Min	Transmittance_Max	SeaPressure_Mean	SeaPressure_Median	SeaPressure_Min	SeaPressure_Max	Depth_N
RSDES91	2	1	ROV	CHR0219	2022-03-15	CHR0219_Sed4	16.56021	41.038292	1886.79	8:27:09	South Red Sea	South Red Sea	57.66147435	57.6612663	57.638485	57.6893921	21.92342707	21.9224548	21.9173584	21.952301	1907.178507	1907.289917	1905.267456	1907.494995	50.206875	50	50	51	66.90041667	67	66	73	21.93707911	21.9366989	21.9235992	21.9521999	0.732571238	0.7325713	0.732564	0.7325773	97.5534517	97.79642865	94.9109421	98.1423492	1897.046018	1897.157471	1895.13501	1897.362549	4800
RSDES92	2	1	ROV	CHR0219	2022-03-15	CHR0219_Sed5	16.562166	41.035137	1730.49	11:04:04	South Red Sea	South Red Sea	57.54861057	57.5483856	57.5273972	57.5833397	21.88540389	21.8843079	21.8807678	21.9509888	1748.073999	1749.88092	1742.299927	1751.641968	50.15	50	50	51	66.07958333	66	66	70	21.89108277	21.8909988	21.8853989	21.9151993	0.732572069	0.7325721	0.732564	0.7325788	97.19349729	97.54589845	93.5362854	98.1098633	1737.941488	1739.748413	1732.167481	1741.509522	4800
RSDES93	2	1	ROV	CHR0219	2022-03-15	CHR0219_Sed6	16.56526	41.030263	1689.9	13:41:25	South Red Sea	South Red Sea	57.52929514	57.52770805	57.5044136	57.5872269	21.88356099	21.880249	21.8740234	21.9656372	1707.445944	1707.473206	1705.076538	1709.91626	50.13458333	50	50	51	66.30958333	66	66	69	21.89048323	21.8867989	21.8801003	21.9417992	0.732573081	0.7325733	0.7325644	0.7325805	97.85562718	97.9301834	96.9251938	98.1173325	1697.313442	1697.340698	1694.944092	1699.783691	4800
RSDES88	2	1	ROV	CHR0218	2022-03-14	CHR0218_Sed1	16.739317	41.22782	772.09	13:33:56	South Red Sea	South Red Sea	56.9024659	56.9032459	56.8443489	56.9479446	21.7033331	21.7008972	21.6862793	21.7450867	780.894234	785.349518	723.866638	786.8078	50.9104167	51	50	51	67.1010417	66	66	82	21.7091782	21.7080498	21.6903	21.7413998	0.73253199	0.7325325	0.7325169	0.7325389	95.9038244	97.6493416	75.0110474	97.9699249	770.761727	775.217011	713.734131	776.675293	4800
RSDES89	2	1	ROV	CHR0218	2022-03-14	CHR0218_Sed2	16.741712	41.230306	703.29	14:25:14	South Red Sea	South Red Sea	56.8601666	56.8585453	56.8278961	56.908268	21.6928117	21.6895752	21.6810303	21.7428589	716.716398	717.017426	711.319946	718.13562	50.9147917	51	50	51	67.363125	67	66	73	21.6982322	21.6961002	21.6854992	21.7370987	0.73253333	0.732538	0.7324687	0.732548	93.3970748	95.3905563	44.9383926	97.7718658	706.583891	706.884918	701.187439	708.003113	4800
RSDES90	2	1	ROV	CHR0218	2022-03-14	CHR0218_Sed3	16.742859	41.2315	666.61	14:47:55	South Red Sea	South Red Sea	56.8328296	56.8322029	56.8063622	56.8784409	21.6829387	21.6813965	21.6740723	21.7153625	679.256487	680.183044	675.722717	681.036926	50.9310417	51	50	51	67.7558333	67	66	79	21.6890328	21.6878986	21.6795998	21.7081985	0.73253906	0.73254	0.7325256	0.7325463	96.4219882	97.5004044	84.3624344	97.8673096	669.12398	670.050537	665.59021	670.904419	4800
RSDES85	2	1	ROV	CHR0217	2022-03-14	CHR0217_Sed3	16.864587	41.078439	825.8	9:22:36	South Red Sea	South Red Sea	56.9326024	56.9291592	56.8464775	56.987587	21.6997344	21.6952209	21.6909485	21.763855	843.3022	843.585205	842.067932	843.737793	50.55	51	50	51	67.0747917	67	66	76	21.7077725	21.7035999	21.6978989	21.7526989	0.73256861	0.7325687	0.7325606	0.7325754	97.7771581	97.9941902	92.542572	98.1611176	833.169693	833.452698	831.935425	833.605286	4800
RSDES86	2	1	ROV	CHR0217	2022-03-14	CHR0217_Sed4	16.866233	41.077449	813.92	9:48:29	South Red Sea	South Red Sea	56.9201733	56.9199867	56.8680878	56.9779625	21.6939681	21.6936646	21.6887207	21.7620239	831.08177	831.360138	829.812134	831.585571	50.5779167	51	50	51	67.05	67	66	71	21.7023047	21.7014999	21.6938	21.7231998	0.73256702	0.7325672	0.732558	0.7325748	96.9508271	97.4430619	91.3712692	98.1155243	820.949262	821.227631	819.679627	821.453064	4800
RSDES87	2	1	ROV	CHR0217	2022-03-14	CHR0217_Sed5	16.867811	41.076501	794.18	10:13:58	South Red Sea	South Red Sea	56.9231193	56.9206619	56.894043	56.9920158	21.7103011	21.7065735	21.6975098	21.7885742	809.584384	811.270508	803.12146	812.159119	50.9022917	51	50	51	67.92625	67	66	78	21.7169478	21.7141991	21.7027988	21.7762985	0.73256686	0.7325674	0.7325525	0.7325743	96.5726897	97.1231461	85.77211	97.9044571	799.451877	801.138001	792.988953	802.026611	4800
RSDES116	2	2	ROV	CHR0230	2022-03-25	CHR0230_Sed2	16.931218	41.140178	269.03	6:41:01	South Red Sea	South Red Sea	56.9009547	56.900013	56.7781143	56.945797	21.9600124	21.9577942	21.9408569	22.0057983	280.75945	280.759583	280.662872	280.845734	50.995	51	50	51	68.149375	68	67	82	21.963366	21.9643993	21.9476986	21.9827003	0.73260563	0.7326059	0.7325932	0.7326142	45.2408877	45.2406464	45.2397308	45.2426987	270.626943	270.627075	270.530365	270.713226	4800
RSDES117	2	2	ROV	CHR0230	2022-03-25	CHR0230_Sed4	16.931711	41.143197	90.31	11:47:59	South Red Sea	South Red Sea	57.6238945	57.6232567	57.6004524	57.6734009	22.9742917	22.9728088	22.9577332	23.0419617	100.082223	100.06105	97.8082504	101.067787	51	51	51	51	67.565625	68	67	70	22.9835456	22.9828987	22.9660988	23.0142994	0.73258369	0.7325836	0.7325747	0.7325935	45.2410349	45.2407761	45.2398529	45.2427979	89.9497235	89.9285508	87.6757507	90.9352875	4800
RSDES118	2	2	ROV	CHR0231	2022-03-26	CHR0231_Sed3	17.103435	41.460557	486	11:32:24	South Red Sea	South Red Sea	57.72835832	57.726078	57.6901398	57.8115425	22.53198451	22.5265198	22.5128784	22.631958	497.7622627	499.1420441	494.5482178	499.2325439	51.22645833	51	51	52	69.12104167	68	67	124	22.54205931	22.5373993	22.5178986	22.603199	0.732581298	0.7325846	0.7325435	0.7325917	45.24095941	45.2407379	45.2398071	45.2427368	487.6297554	489.0095368	484.4157104	489.1000366	4800
RSDES121	2	2	ROV	CHR0231	2022-03-26	CHR0231_RK1	17.103578	41.460608	483.32	11:41:09	South Red Sea	South Red Sea	57.70517924	57.7064514	57.6665649	57.7579269	22.51747684	22.5166016	22.5098572	22.546875	493.2504903	495.4557648	485.8247681	496.6232605	51.0775	51	51	52	68.42854167	68	67	86	22.52349585	22.5229492	22.5147991	22.5592003	0.732584213	0.7325846	0.7325673	0.7325925	45.24095834	45.2407303	45.2399826	45.2426224	483.117983	485.3232575	475.6922607	486.4907532	4800
RSDES119	2	2	ROV	CHR0231	2022-03-26	CHR0231_Sed4	17.104538	41.460653	434.52	12:07:31	South Red Sea	South Red Sea	57.6498528	57.6494236	57.6271057	57.6807098	22.50621737	22.504303	22.5000305	22.5421448	447.0259977	447.1733551	444.4047546	450.2045898	51.01458333	51	51	52	68.03729167	68	67	70	22.51353623	22.5100994	22.5060997	22.5473003	0.732584744	0.7325848	0.7325782	0.7325934	45.24094896	45.240715	45.2398987	45.2425766	436.8934903	437.0408478	434.2722473	440.0720825	4800
RSDES120	2	2	ROV	CHR0231	2022-03-26	CHR0231_Bio2	17.105155	41.460686	383.63	12:31:11	South Red Sea	South Red Sea	57.56165251	57.5608902	57.537117	57.6126633	22.49457144	22.493103	22.4874573	22.5298157	396.2211354	396.0164948	393.6607971	398.8095398	51.00354167	51	51	52	68.01208333	68	67	71	22.5019878	22.5007	22.4937992	22.5210991	0.732583827	0.7325839	0.7325753	0.7325928	45.24095946	45.2407303	45.2399521	45.2426071	386.088628	385.8839875	383.5282898	388.6770325	4800
RSDES122	2	2	ROV	CHR0232	2022-03-27	CHR0232_Sed3	17.195729	40.965282	298.72	5:53:06	South Red Sea	South Red Sea	56.7650016	56.763546	56.7379303	56.8279648	21.8075997	21.8055115	21.7993164	21.8542175	310.610612	310.773865	308.580292	310.907257	51.0035417	51	50	52	71.1777083	70	68	83	21.8193779	21.8181992	21.8090992	21.8677998	0.73258953	0.7325838	0.7325512	0.7326229	45.2409215	45.2406998	45.2397308	45.2425385	300.478105	300.641357	298.447784	300.77475	4800
RSDES123	2	2	ROV	CHR0232	2022-03-27	CHR0232_Sed4	17.196652	40.966377	235.05	9:39:15	South Red Sea	South Red Sea	56.8411797	56.8465881	56.7855301	56.8962631	21.9289346	21.9364014	21.8781128	21.9957581	245.197774	246.363266	242.231461	247.674561	50.9535417	51	50	51	69.348125	69	68	88	21.9376947	21.9428997	21.8892994	21.9846001	0.73257301	0.7325742	0.7325534	0.7326047	45.2409409	45.2407303	45.2398987	45.2425385	235.065274	236.230759	232.098969	237.542053	4800
RSDES96	2	1	ROV	CHR0221	2022-03-17	CHR0221_Sed4	17.276222	40.836745	309.96	9:55:20	South Red Sea	South Red Sea	56.6780764	56.6762695	56.652092	56.7404327	21.7179342	21.714447	21.7111511	21.7861633	321.001289	321.603241	318.3974	322.20639	50.9225	51	50	51	67.0741667	67	66	73	21.7266402	21.7251987	21.7176991	21.7756996	0.73255167	0.7325518	0.7325432	0.7325584	97.6849257	97.9293061	90.1973114	98.002594	310.868781	311.470734	308.264893	312.073883	4800
RSDES95	2	1	ROV	CHR0221	2022-03-17	CHR0221_Sed3	17.27745	40.837074	368.63	6:34:33	South Red Sea	South Red Sea	56.6513113	56.6487751	56.626236	56.7750015	21.6544098	21.648407	21.6457214	21.9318237	380.846685	381.221893	377.869629	381.324799	50.9320833	51	50	51	66.2029167	66	66	74	21.6628355	21.6592999	21.6534996	21.6889	0.73253892	0.7325389	0.7325321	0.7325454	97.9738061	97.9835205	96.9712372	98.0288696	370.714178	371.089386	367.737122	371.192291	4800
RSDES77	2	1	ROV	CHR0213	2022-03-12	CHR0213_Sed4	17.338722	40.453987	861.73	10:18:43	South Red Sea	South Red Sea	56.94669411	56.9463806	56.9276619	57.0064621	21.7008558	21.699707	21.695343	21.7351379	877.8104544	877.7883301	876.4038086	879.0834351	50.24083333	50	50	51	66.55895833	67	66	69	21.70718363	21.7064991	21.7010994	21.7381992	0.732531811	0.7325318	0.7325225	0.7325405	96.95536392	97.21573635	92.1372375	97.9332886	867.677947	867.6558228	866.2713013	868.9509277	4800
RSDES78	2	1	ROV	CHR0213	2022-03-12	CHR0213_Sed5	17.348191	40.464063	1206	14:30:58	South Red Sea	South Red Sea	57.18884634	57.1866379	57.1597328	57.2415237	21.7790493	21.773407	21.7644043	21.8709717	1222.588992	1222.824829	1220.744507	1223.181885	50.21104167	50	50	51	66.9825	67	66	74	21.78204626	21.7802496	21.7719994	21.8163986	0.732527493	0.7325276	0.7325199	0.7325355	96.52070541	96.9262047	88.2361832	98.0545197	1212.456486	1212.692383	1210.612061	1213.049316	4800
RSDES97	2	1	ROV	CHR0222	2022-03-17	CHR0222_Sed2	17.382084	40.751114	485.83	12:59:43	South Red Sea	South Red Sea	56.72254733	56.7201748	56.6926231	56.764061	21.66415749	21.6598206	21.6523743	21.7205811	498.3374233	498.6638031	496.0627747	498.7568054	50.86333333	51	50	51	67.233125	67	66	79	21.67056116	21.66744995	21.6571999	21.7043991	0.73254747	0.7325476	0.7325367	0.732556	95.17732447	97.86159135	55.9278946	97.9647141	488.204916	488.5312958	485.9302673	488.6242981	4800
RSDES98	2	1	ROV	CHR0222	2022-03-17	CHR0222_Sed3	17.386399	40.753757	450.99	14:16:45	South Red Sea	South Red Sea	56.69611154	56.6942921	56.6700478	56.7525177	21.65901238	21.6545105	21.6508179	21.7246399	463.1021132	463.223404	461.6739197	463.8446045	50.89104167	51	50	51	67.00541667	67	66	68	21.66601985	21.6634998	21.6571999	21.7040997	0.732547178	0.7325472	0.7325399	0.7325538	97.62176945	97.7218857	95.6544952	97.8434677	452.9696059	453.0908967	451.5414124	453.7120972	4800
RSDES124	2	2	ROV	CHR0233	2022-03-28	CHR0233_Sed3	17.386795	40.826577	269.5	7:18:57	South Red Sea	South Red Sea	56.8206221	56.8196354	56.7972488	56.8618279	21.88706252	21.8847351	21.8707581	21.9378052	280.6163063	281.3519745	277.7178345	281.4625854	50.969375	51	50	51	68.811875	68	68	81	21.89065665	21.8896999	21.8778	21.9207001	0.732573276	0.732574	0.7325547	0.7325853	45.24096697	45.2407608	45.23983	45.2426529	270.483799	271.2194672	267.5853271	271.3300781	4800
RSDES125	2	2	ROV	CHR0233	2022-03-28	CHR0233_Sed4	17.387624	40.828844	104.42	11:37:24	South Red Sea	South Red Sea	58.02228926	58.00925255	57.9356613	58.1403618	23.55559528	23.52894595	23.4399414	23.7383423	115.3734458	115.37706	114.1698074	116.9284363	51.89458333	52	51	52	68	68	68	68	23.58684628	23.56404975	23.4610996	23.7437	0.732558724	0.7325591	0.7325477	0.7325677	45.24119443	45.2409592	45.2401199	45.2430115	105.2409461	105.2445603	104.0373077	106.7959366	4800
RSDES99	2	1	ROV	CHR0222	2022-03-17	CHR0222_Sed4	17.388702	40.755188	425.4	15:00:10	South Red Sea	South Red Sea	56.69058331	56.687212	56.6597824	56.7417831	21.66684487	21.6600342	21.6540833	21.7172852	437.1687358	437.9137878	425.4515686	438.0378723	50.90145833	51	50	51	67.040625	67	66	69	21.67264025	21.6690998	21.6590004	21.7070999	0.732546717	0.7325467	0.73254	0.7325532	97.3015378	97.5289917	93.6648712	97.7473297	427.0362284	427.7812805	415.3190613	427.905365	4800
RSDES82	2	1	ROV	CHR0215	2022-03-13	CHR0215_Sed2	17.544345	40.581297	548.56	12:34:12	Central-south Red Sea	Central-south Red Sea	56.74019964	56.7400093	56.7162781	56.765152	21.65408725	21.6535645	21.6479797	21.670166	558.5627087	559.4089966	546.6515503	559.5026855	50.888125	51	50	51	67.94854167	68	66	72	21.66114457	21.660099	21.6540985	21.6829987	0.732570239	0.7325701	0.7325581	0.7325829	89.80006204	91.41215895	62.9791718	97.9259491	548.4302013	549.2764893	536.519043	549.3701782	4800
RSDES83	2	1	ROV	CHR0215	2022-03-13	CHR0215_Sed3	17.546945	40.578277	558.68	14:26:12	Central-south Red Sea	Central-south Red Sea	56.77056467	56.7627487	56.7246399	56.854847	21.6784004	21.667511	21.6496887	21.7722473	571.530206	571.7973938	569.7426147	572.1199951	50.78145833	51	50	52	68.655625	67	66	94	21.68655656	21.68050005	21.6546993	21.7451992	0.73252613	0.7325265	0.7325124	0.732536	96.14610062	97.111557	84.4819794	97.829216	561.3976987	561.6648865	559.6101074	561.9874878	4800
RSDES84	2	1	ROV	CHR0215	2022-03-13	CHR0215_Sed4	17.548224	40.576591	562.08	14:58:13	Central-south Red Sea	Central-south Red Sea	56.74506062	56.7439346	56.7226028	56.7994804	21.65215713	21.6499023	21.6488953	21.7099304	575.1317437	575.3650513	574.3666382	575.4647827	50.58041667	51	50	51	66.72541667	67	66	67	21.65846234	21.6568985	21.6543999	21.7032986	0.732525754	0.7325266	0.732508	0.7325351	97.07549898	97.5659027	91.2711334	97.8804321	564.9992364	565.2325439	564.2341309	565.3322754	4800
RSDES126	2	2	ROV	CHR0234	2022-03-29	CHR0234_Sed1	17.569198	40.764772	116.12	13:07:51	Central-south Red Sea	Central-south Red Sea	57.7061177	57.7093182	57.6023369	57.8257256	23.1771205	23.1723938	23.0683289	23.4081726	126.995305	127.041695	125.531708	127.417259	51.075	51	51	53	68.0070833	68	68	69	23.186167	23.1843987	23.0854988	23.4012985	0.73257627	0.7325763	0.7325674	0.7325833	45.241126	45.2408981	45.239975	45.2428741	116.862805	116.909195	115.399208	117.28476	4800
RSDES140	2	DSC	NTN	NTN0139	2022-04-14	NTN0139_Sed1	17.576117	41.446052	220	11:31:34	Central-south Red Sea	Al Afifi Brine pool
RSDES146	2	DSC	SUB	NTN0140	2022-04-15	NTN0140_Sed1	17.64264	41.434498	212	13:32:35	Central-south Red Sea	Al Afifi Brine pool
RSDES141	2	DSC	ROV	CHR0246	2022-04-15	CHR0246_Bio6	17.648329	41.433633	220.69	9:03:10	Central-south Red Sea	Al Afifi Brine pool	56.9343367	56.9334526	56.9125481	56.9738464	22.0441855	22.0407715	22.0382996	22.1141663	230.378096	231.462784	226.533752	233.054291	51.0033333	51	51	53	77.9508333	78	77	82	22.0513781	22.0487995	22.0447998	22.0852985	0.73262085	0.7326208	0.7326139	0.7326284	45.2409722	45.240799	45.2398758	45.2425995	220.245596	221.330277	216.401245	222.921783	4800
RSDES144	2	DSC	ROV	CHR0247	2022-04-15	CHR0247_Sed2	17.648426	41.433541	218.54	11:23:49	Central-south Red Sea	Al Afifi Brine pool	56.9387298	56.9374237	56.9162712	56.9733505	22.05014193	22.046875	22.0409546	22.1229553	230.0091885	230.0636292	227.7755585	235.2197418	51.00166667	51	51	52	77.52479167	77	77	82	22.05783075	22.0548	22.0480003	22.0814991	0.732622736	0.7326228	0.7326134	0.7326301	45.24099728	45.2408218	45.2397766	45.2426453	219.8766887	219.9311219	217.6430664	225.0872498	4800
RSDES145	2	DSC	ROV	CHR0247	2022-04-15	CHR0247_Sed3	17.648426	41.433544	218.66	11:26:07	Central-south Red Sea	Al Afifi Brine pool	56.93717308	56.93543815	56.912674	56.9821281	22.04881276	22.0455017	22.0383606	22.1229553	228.5939154	230.0305558	224.7423096	230.2661743	51.0175	51	51	52	77.86145833	78	77	88	22.05703009	22.0543003	22.0438004	22.0874996	0.732622244	0.7326223	0.7326133	0.7326292	45.24099888	45.2408218	45.2397766	45.2425003	218.4614156	219.8980561	214.6098022	220.133667	4800
RSDES142	2	DSC	ROV	CHR0246	2022-04-15	CHR0246_Bio4	17.648482	41.433584	223.47	8:15:33	Central-south Red Sea	Al Afifi Brine pool	56.9353013	56.9349365	56.9143181	56.9846153	22.0413368	22.0405273	22.0387573	22.0925903	234.640706	235.00901	232.682922	235.176239	51.001875	51	51	52	78.1570833	78	77	87	22.0468687	22.0460987	22.0438995	22.0817986	0.73262089	0.7326209	0.7326142	0.7326275	45.2409906	45.2408066	45.2398682	45.2425995	224.508206	224.876511	222.550415	225.043732	4800
RSDES143	2	DSC	ROV	CHR0247	2022-04-15	CHR0247_Sed1	17.648483	41.433664	230.45	11:11:00	Central-south Red Sea	Al Afifi Brine pool	56.96590166	56.9595089	56.92519	57.052536	22.06775998	22.0604248	22.0402527	22.1667175	241.5812735	242.0897522	236.072998	242.7425537	51.00454545	51	51	52	77.32329545	77	76	89	22.07555239	22.0704002	22.0471001	22.1262989	0.732624811	0.7326247	0.7326147	0.7326323	45.24102699	45.2408447	45.2399216	45.2425995	231.4487737	231.9572449	225.9404907	232.6100464	5280
RSDES79	2	1	ROV	CHR0214	2022-03-13	CHR0214_Sed3	17.744196	40.492665	495.59	7:20:27	Central-south Red Sea	Central-south Red Sea	56.7141765	56.7136497	56.2309265	56.7587166	21.6547362	21.6529236	21.6501465	21.6853027	508.536304	508.489502	506.148041	509.521606	50.9435417	51	50	52	69.750625	67	66	110	21.6609828	21.6591988	21.6562996	21.6992989	0.73260925	0.7326093	0.7326	0.7326164	85.4398363	88.9109116	16.5069199	98.0066986	498.403797	498.356995	496.015533	499.389099	4800
RSDES81	2	1	ROV	CHR0214	2022-03-13	CHR0214_Sed5	17.747345	40.491528	515.56	9:07:24	Central-south Red Sea	Central-south Red Sea	56.7349402	56.7335205	56.706871	56.7960243	21.6665847	21.6626587	21.6552429	21.7425232	528.216604	528.598999	526.268799	528.902893	50.7504167	51	50	52	67.3272917	67	66	86	21.6818242	21.6835003	21.6604996	21.7248993	0.73252445	0.732525	0.7325052	0.7325333	96.4130633	97.5584412	82.7579803	97.9418488	518.084096	518.466492	516.136292	518.770386	4800
RSDES80	2	1	ROV	CHR0214	2022-03-13	CHR0214_Sed4	17.747346	40.491528	515.49	9:05:47	Central-south Red Sea	Central-south Red Sea	56.7345909	56.732935	56.706871	56.7960243	21.6664903	21.6625366	21.6556702	21.7425232	528.385839	528.602295	526.288818	528.71051	50.7360417	51	50	52	67.2933333	67	66	86	21.6842222	21.6835995	21.6697998	21.7248993	0.73252578	0.7325261	0.7325162	0.7325333	97.3826421	97.7566795	93.1446838	97.9418488	518.253331	518.469788	516.156311	518.578003	4800
RSDES108	2	1	ROV	CHR0225	2022-03-19	CHR0225_Sed6	17.781565	40.120953	1171.63	13:53:46	Central-south Red Sea	Central-south Red Sea	57.15665613	57.1558132	57.1357918	57.205204	21.75915544	21.7572937	21.7543945	21.8161011	1187.872142	1188.198425	1186.553589	1188.370606	50.11854167	50	50	51	66.58375	66	66	78	21.76782771	21.7672997	21.7594986	21.7925987	0.732575382	0.7325754	0.7325678	0.7325813	97.38605861	98.0696869	85.8608246	98.9659271	1177.739633	1178.065918	1176.421143	1178.238037	4800
RSDES107	2	1	ROV	CHR0225	2022-03-19	CHR0225_Sed5	17.784879	40.125283	1198.66	12:20:45	Central-south Red Sea	Central-south Red Sea	57.17500975	57.1746082	57.1553841	57.2109909	21.76402164	21.7626648	21.7598267	21.8132324	1214.493152	1214.824158	1211.064697	1215.862915	50.118125	50	50	51	66.459375	66	66	83	21.76941234	21.7684994	21.7644997	21.7922001	0.73257682	0.7325771	0.7325653	0.7325844	96.39095812	98.84659575	51.1246262	98.9918213	1204.360643	1204.69165	1200.932129	1205.730469	4800
RSDES106	2	1	ROV	CHR0225	2022-03-19	CHR0225_Sed4	17.786814	40.127744	1748.17	8:23:19	Central-south Red Sea	Central-south Red Sea	57.55681598	57.5548115	57.5333138	57.6315651	21.88470738	21.8811035	21.87677	21.9587402	1766.147559	1767.188599	1761.971314	1767.909912	50.12958333	50	50	51	66.42854167	66	66	75	21.89166239	21.8893986	21.8829994	21.9424992	0.7325203	0.7325202	0.7325134	0.7325268	98.45112695	98.83680725	93.4674835	98.9972839	1756.015044	1757.05603	1751.838867	1757.777344	4800
RSDES127	2	2	ROV	CHR0235	2022-03-30	CHR0235_Sed3	17.820566	40.711512	217.48	6:47:33	Central-south Red Sea	Central-south Red Sea	56.9676081	56.9664345	56.9447441	57.0027466	22.0693997	22.0666809	22.0591736	22.1228333	228.368185	228.198746	227.406128	229.073212	50.8635417	51	50	51	69.606875	69	68	78	22.0794264	22.0779991	22.0670986	22.1091003	0.73259216	0.732578	0.7325523	0.7326241	45.2409902	45.2407837	45.2399368	45.24263	218.235685	218.066254	217.273621	218.940704	4800
RSDES128	2	2	ROV	CHR0235	2022-03-30	CHR0235_Sed5	17.822953	40.711524	98.56	10:38:53	Central-south Red Sea	Central-south Red Sea	59.1051192	59.0999909	59.0563278	59.1807861	25.2926915	25.2817383	25.2330933	25.3833313	109.303468	109.36924	107.919754	109.440865	54.9341667	55	54	56	67.955625	68	67	69	25.3043182	25.2957993	25.2719994	25.360199	0.73253256	0.7325323	0.7325236	0.7325432	45.2414864	45.241188	45.2403641	45.2432098	99.1709685	99.2367401	97.7872543	99.3083649	4800
RSDES100	2	1	ROV	CHR0223	2022-03-18	CHR0223_Sed3	17.885553	40.374521	864.5	7:36:56	Central-south Red Sea	Central-south Red Sea	56.96396	56.9629517	56.7910538	57.0155754	21.7165995	21.7142639	21.7034302	21.7808838	879.373202	879.643219	875.837402	880.271912	50.7210417	51	50	51	68.3529167	68	67	99	21.7297027	21.7332993	21.7090988	21.7556992	0.73251647	0.7325165	0.7325097	0.7325234	94.830572	95.753376	80.6261749	98.0157776	869.240695	869.510712	865.704895	870.139404	4800
RSDES101	2	1	ROV	CHR0223	2022-03-18	CHR0223_Sed4	17.886061	40.376004	789.51	8:21:45	Central-south Red Sea	Central-south Red Sea	56.8989894	56.8989735	56.8759499	56.9212189	21.6914479	21.6914063	21.6877441	21.7007141	802.332397	804.035828	794.223511	804.279602	50.4779167	50	50	51	66.9033333	67	66	68	21.6972533	21.6969986	21.6924992	21.7152996	0.73251379	0.7325138	0.7325065	0.7325202	97.1988814	97.5194206	88.9260864	98.1442795	792.19989	793.90332	784.091003	794.147095	4800
RSDES102	2	1	ROV	CHR0223	2022-03-18	CHR0223_Sed5	17.887412	40.380561	606.63	9:23:54	Central-south Red Sea	Central-south Red Sea	56.7759625	56.7775307	56.7375565	56.806179	21.6621153	21.6615601	21.6519775	21.6802368	614.738855	619.208893	572.985169	622.576355	50.629375	51	50	51	67.0127083	67	66	72	21.6692553	21.669899	21.6567001	21.6856003	0.73251545	0.7325156	0.7325079	0.7325245	97.793776	98.1433945	81.8357162	98.2089233	604.606347	609.076386	562.852661	612.443848	4800
RSDES103	2	1	ROV	CHR0224	2022-03-18	CHR0224_Sed2	18.106227	40.37022	473.13	13:16:59	Central-south Red Sea	Central-south Red Sea	56.7096265	56.7083931	56.6033478	56.7489624	21.6600903	21.6581726	21.6499023	21.6944275	487.912283	487.604599	484.270172	490.087402	50.9010417	51	50	51	68.1539583	67	66	81	21.6667226	21.6653004	21.6555996	21.6910992	0.73251413	0.7325141	0.7325041	0.7325237	95.7636729	96.9955673	86.3496857	98.0377655	477.779775	477.472092	474.137665	479.954895	4800
RSDES104	2	1	ROV	CHR0224	2022-03-18	CHR0224_Sed3	18.107092	40.371717	476.45	13:56:56	Central-south Red Sea	Central-south Red Sea	56.7043741	56.7032719	56.6755219	56.7442245	21.6539969	21.6505737	21.6490479	21.7210693	488.939393	488.753571	488.415833	489.79126	50.83	51	50	51	66.9947917	67	66	69	21.6601191	21.6564494	21.6539993	21.6889992	0.73251776	0.7325178	0.7325084	0.7325268	97.3852516	97.766304	92.2069702	97.9345551	478.806886	478.621063	478.283325	479.658752	4800
RSDES105	2	1	ROV	CHR0224	2022-03-18	CHR0224_Sed4	18.109323	40.375778	462.09	14:41:44	Central-south Red Sea	Central-south Red Sea	56.6952715	56.6943436	56.4977036	56.7403717	21.6525616	21.6502075	21.6471863	21.6865845	474.241598	474.235107	472.19165	475.407837	50.85375	51	50	51	67.0908333	67	66	73	21.6587764	21.6567993	21.6518002	21.6854	0.73251313	0.7325132	0.7325043	0.7325208	50.2866245	50.8046837	-0.0063782	97.9214783	464.109091	464.1026	462.059143	465.27533	4800
RSDES69	2	1	ROV	CHR0209	2022-03-10	CHR0209_Sed5	18.256458	39.852765	1307.66	14:29:47	Central-south Red Sea	Central-south Red Sea	57.24748493	57.2471256	57.226593	57.2813988	21.78313353	21.7818298	21.7797546	21.8111267	1324.732412	1324.592651	1322.946289	1326.146484	50.093125	50	50	51	66.01604167	66	66	67	21.78926424	21.7882004	21.784399	21.8107986	0.732510348	0.7325108	0.7324963	0.7325185	97.13807893	97.9521141	88.9505157	98.0210876	1314.599905	1314.460205	1312.813721	1316.013916	4800
RSDES68	2	1	ROV	CHR0209	2022-03-10	CHR0209_Sed4	18.260001	39.874214	1119.66	11:48:24	Central-south Red Sea	Central-south Red Sea	57.13229823	57.12418555	57.0973778	57.2385063	21.75977599	21.7511902	21.7420044	21.9177856	1135.382996	1135.906433	1131.963623	1136.193481	50.12979167	50	50	51	66.325	66	66	68	21.76680919	21.7559986	21.7476997	21.8736	0.732510774	0.7325107	0.7325034	0.7325188	97.05190718	97.48886105	90.6252289	98.0470963	1125.250487	1125.773926	1121.831055	1126.061035	4800
RSDES67	2	1	ROV	CHR0209	2022-03-10	CHR0209_Sed3	18.260967	39.8805	1570.15	8:07:38	Central-south Red Sea	Central-south Red Sea	57.42957387	57.42923165	57.4029922	57.4692459	21.84154101	21.8397827	21.8344116	21.8796692	1584.858559	1588.259399	1575.1875	1592.230713	50.34583333	50	50	51	69.27270833	69	66	81	21.84741811	21.8450985	21.8393993	21.8825989	0.732508572	0.7325112	0.7324777	0.7325213	92.04899099	93.6338272	68.2342682	97.5095062	1574.726042	1578.126953	1565.054932	1582.098145	4800
RSDES129	2	2	ROV	CHR0236	2022-03-31	CHR0236_Sed3	18.265674	40.973834	618.67	6:56:36	Central-south Red Sea	Central-south Red Sea	57.08493899	57.07231525	56.3676453	57.2138748	21.95723833	21.9556274	21.9481506	22.0016785	632.1277224	632.3877258	630.7506714	632.4821777	51.01625	51	51	54	71.723125	70	68	467	21.96561174	21.9638996	21.9527988	21.9963989	0.73260426	0.7326063	0.7325845	0.7326211	45.24090338	45.240715	45.2397156	45.2426071	621.995215	622.2552185	620.6181641	622.3496704	4800
RSDES130	2	2	ROV	CHR0236	2022-03-31	CHR0236_Sed4	18.265998	40.973686	612.41	7:10:08	Central-south Red Sea	Central-south Red Sea	57.06848003	57.0674076	57.0400467	57.1102562	21.96259631	21.9599609	21.9493103	22.0071716	625.9769431	626.0796509	624.7660522	626.4897461	51	51	51	51	70.271875	69	68	92	21.97042643	21.9687996	21.9554996	22.0021992	0.732594668	0.7325947	0.7325857	0.7326028	45.24089075	45.2406921	45.2397079	45.2425385	615.8444358	615.9471436	614.6335449	616.3572388	4800
RSDES131	2	2	ROV	CHR0237	2022-03-31	CHR0237_Sed1	18.268649	40.972925	322.98	11:35:37	Central-south Red Sea	Central-south Red Sea	56.8748483	56.8745728	56.852417	56.9009819	21.916091	21.9146118	21.9096069	21.942688	334.193842	334.970642	329.32132	335.960541	51	51	51	51	68.0054167	68	67	69	21.9240592	21.9231987	21.9140987	21.9431992	0.73259687	0.7325969	0.7325904	0.7326035	45.2409495	45.2407608	45.2398682	45.2425613	324.061335	324.838135	319.188812	325.828033	4800
RSDES132	2	2	ROV	CHR0237	2022-03-31	CHR0237_Sed2	18.270544	40.972302	85.61	13:32:12	Central-south Red Sea	Central-south Red Sea	60.3519083	60.3521271	60.3153458	60.4283867	26.4515983	26.4519653	26.4084778	26.5534058	96.1143045	96.2223015	94.8174973	96.3315048	52.0125	52	52	55	67.0575	67	67	68	26.4566718	26.4580994	26.4124985	26.5514984	0.73261243	0.7326123	0.7326039	0.7326204	45.2416837	45.2413406	45.240448	45.2435455	85.9818048	86.0898018	84.6849976	86.1990051	4800
RSDES73	2	1	ROV	CHR0212	2022-03-11	CHR0212_Sed2	18.311169	40.319462	514.66	13:03:06	Central-south Red Sea	Central-south Red Sea	56.7344372	56.7341537	56.4560585	56.7644882	21.6655173	21.6636658	21.6520386	21.6998291	527.525698	527.721619	526.431824	527.81781	50.8089583	51	50	52	68.3633333	68	66	116	21.6746212	21.6742001	21.6584988	21.6964989	0.73257028	0.7325708	0.7325432	0.7325827	91.8694017	94.1882019	56.4178238	97.8148727	517.393191	517.589111	516.299316	517.685303	4800
RSDES74	2	1	ROV	CHR0212	2022-03-11	CHR0212_Sed3	18.312483	40.320772	513.99	14:16:35	Central-south Red Sea	Central-south Red Sea	56.7282556	56.7263661	56.7041435	56.7810631	21.6598347	21.6556091	21.6506348	21.7034607	526.162806	525.976959	524.814148	528.119141	50.7725	51	50	52	69.0425	67	66	119	21.6662259	21.6630001	21.6554985	21.7047997	0.73257266	0.7325738	0.7325554	0.7325827	94.2122293	96.0414391	65.2549515	97.8144684	516.030299	515.844452	514.681641	517.986633	4800
RSDES76	2	1	ROV	CHR0213	2022-03-12	CHR0213_Sed3	18.312483	40.320772	513.99	6:49:53	Central-south Red Sea	Central-south Red Sea	57.07966132	57.0773964	57.0437393	57.1608315	21.73910085	21.7354126	21.7328796	21.8090515	1068.702889	1069.033325	1066.917847	1069.139893	50.290625	50	50	51	66.88979167	66	66	80	21.7528822	21.7523003	21.7391987	21.7894001	0.732532564	0.7325334	0.732516	0.7325407	97.10958119	98.0535431	87.3471832	98.1252747	1058.570379	1058.900879	1056.7854	1059.007324	4800
RSDES75	2	1	ROV	CHR0212	2022-03-11	CHR0212_Sed4	18.316285	40.324787	489.38	15:20:11	Central-south Red Sea	Central-south Red Sea	56.7183224	56.7142716	56.688446	56.7966042	21.6616567	21.6549377	21.6473694	21.7400818	502.023798	502.30806	500.962555	502.434265	50.740625	51	50	51	67.9341667	67	67	84	21.671787	21.6688004	21.6532993	21.7160988	0.73257412	0.7325742	0.7325659	0.7325813	95.3872438	96.0802689	82.4269409	97.5900574	491.891291	492.175552	490.830048	492.301758	4800
RSDES133	2	2	ROV	CHR0238	2022-04-01	CHR0238_Sed3	18.514813	40.663218	301.55	7:03:07	Central-south Red Sea	Central-south Red Sea	56.80233739	56.8019333	56.7564774	56.8316345	21.85934324	21.8545532	21.8492432	21.8878479	313.2817062	313.4946442	311.4240723	313.5713196	50.97708333	51	50	51	67.526875	67	67	84	21.86925008	21.8635998	21.8542995	21.9189987	0.732603571	0.7326038	0.7325896	0.7326128	45.2409752	45.2407837	45.2399139	45.2425842	303.1491989	303.3621369	301.2915649	303.4388123	4800
RSDES70	2	1	ROV	CHR0211	2022-03-11	CHR0211_Sed3	18.521974	40.196725	496	8:06:16	Central-south Red Sea	Central-south Red Sea	56.7302551	56.7284432	56.7076111	56.7669868	21.6725847	21.6692505	21.6662598	21.7371521	508.666878	508.974747	507.707031	509.066589	50.9585417	51	50	51	67.6504167	67	66	74	21.6812337	21.6770992	21.6721992	21.7448997	0.732569	0.7325689	0.7325584	0.7325786	95.4774414	96.5138397	73.7958145	97.7117233	498.534371	498.842239	497.574524	498.934082	4800
RSDES71	2	1	ROV	CHR0211	2022-03-11	CHR0211_Sed4	18.523226	40.198123	492.19	8:36:43	Central-south Red Sea	Central-south Red Sea	56.7510712	56.7404671	56.6969032	56.8481255	21.6954409	21.6815186	21.6651001	21.8335571	504.990529	505.132172	503.914795	505.258942	50.9377083	51	50	52	67.435	67	66	78	21.7074318	21.699049	21.6700993	21.7896004	0.73257378	0.7325745	0.732562	0.7325812	95.4586187	97.4810486	72.8020096	97.7239227	494.858022	494.999664	493.782288	495.126434	4800
RSDES72	2	1	ROV	CHR0211	2022-03-11	CHR0211_Sed5	18.524046	40.19897	490.73	8:59:31	Central-south Red Sea	Central-south Red Sea	56.7242474	56.7251434	56.6871414	56.7486763	21.6696663	21.6697388	21.660553	21.6935425	501.72272	503.627502	475.684692	503.720245	50.93625	51	50	52	67.011875	67	66	70	21.6816262	21.6830997	21.6651001	21.7056999	0.73257502	0.7325751	0.7325668	0.7325821	97.3078133	97.4091645	95.2416229	97.8007355	491.590212	493.494995	465.552185	493.587738	4800
RSDES115	2	1	ROV	CHR0229	2022-03-21	CHR0229_Sed4	18.586794	39.725738	1697.48	6:36:36	Central-south Red Sea	Central-south Red Sea	57.5134713	57.5145226	57.4652672	57.5444794	21.8697009	21.8692017	21.8569336	21.8927612	1711.46129	1716.73376	1659.63879	1716.88049	50.1147917	50	50	51	66.9129167	67	66	68	21.8750273	21.8744498	21.8634987	21.8930988	0.73252199	0.732522	0.7325128	0.7325286	98.1114938	98.3566666	91.5623474	98.8629303	1701.32879	1706.60132	1649.50635	1706.74805	4800
RSDES109	2	1	ROV	CHR0227	2022-03-20	CHR0227_Sed2	18.700875	40.049008	476.18	7:46:44	Central-south Red Sea	Central-south Red Sea	56.6888066	56.6903839	55.7360115	56.7208939	21.6401564	21.6398315	21.6349487	21.6592407	489.063657	489.063431	488.983521	489.144745	50.9110417	51	50	51	69.0847917	69	67	132	21.6530867	21.6522999	21.6470985	21.669199	0.73254923	0.7325494	0.7325385	0.7325622	95.2671742	95.7180443	84.7303314	98.3289642	478.93115	478.930923	478.851013	479.012238	4800
RSDES110	2	1	ROV	CHR0227	2022-03-20	CHR0227_Sed4	18.70272	40.050986	471.03	8:34:06	Central-south Red Sea	Central-south Red Sea	56.681491	56.6822586	55.8917198	56.7210617	21.6352219	21.6345063	21.6326294	21.669342	483.319434	483.217285	482.078613	483.962341	50.754375	51	50	54	67.38375	67	66	74	21.640695	21.6401997	21.6373997	21.6606998	0.73255492	0.7325553	0.7325435	0.7325642	95.6842979	97.5541992	64.4379196	98.6370087	473.186927	473.084778	471.946106	473.829834	4800
RSDES111	2	1	ROV	CHR0227	2022-03-20	CHR0227_Sed5	18.705649	40.054033	480.14	9:26:03	Central-south Red Sea	Central-south Red Sea	56.6948972	56.6931763	56.6448517	56.7597923	21.6461357	21.6407776	21.6338501	21.735321	491.952244	491.913315	486.124451	493.071747	50.6825	51	50	51	67.1879167	67	66	75	21.6515952	21.6495991	21.6385002	21.6913986	0.73255371	0.7325553	0.7325389	0.7325664	96.21892	98.5414124	69.3410873	98.6765366	481.819737	481.780808	475.991943	482.93924	4800
RSDES134	2	2	ROV	CHR0239	2022-04-02	CHR0239_Sed3	18.810685	40.639313	302.73	6:37:28	Central-south Red Sea	Central-south Red Sea	56.7830734	56.7824669	56.7618256	56.8189354	21.8406524	21.8386536	21.8346558	21.8711548	314.254288	314.705261	311.393036	314.893555	51	51	51	51	67.7222917	68	67	72	21.8471149	21.8456993	21.8414993	21.8652	0.73257538	0.7325754	0.7325689	0.7325832	45.2409545	45.2407608	45.2397156	45.2425537	304.121781	304.572754	301.260529	304.761047	4800
RSDES112	2	1	ROV	CHR0228	2022-03-20	CHR0228_Sed2	18.836616	39.909245	506.41	12:43:27	Central-south Red Sea	Central-south Red Sea	56.72657528	56.7277679	54.5381775	56.7738113	21.66871112	21.6660156	21.6608887	21.7139282	519.80173	519.7058716	519.0926514	520.6585083	50.82416667	51	50	51	67.51020833	67	66	83	21.6760555	21.6735001	21.6672001	21.7134991	0.732527673	0.7325281	0.7325134	0.7325388	93.59332777	95.38558575	71.7441177	98.6306458	509.6692227	509.5733643	508.960144	510.526001	4800
RSDES113	2	1	ROV	CHR0228	2022-03-20	CHR0228_Sed3	18.838362	39.911163	532.83	13:50:00	Central-south Red Sea	Central-south Red Sea	56.75113917	56.7479229	56.7182159	56.8081017	21.67661718	21.67176815	21.6556091	21.7793884	545.9295763	545.931427	545.8168945	546.0133057	50.81166667	51	50	51	67.94604167	67	67	85	21.6891059	21.6852989	21.6679001	21.7297001	0.732526917	0.732527	0.7325207	0.7325355	97.30906255	98.2112694	86.0626831	98.5093994	535.797069	535.7989197	535.6843872	535.8807983	4800
RSDES114	2	1	ROV	CHR0228	2022-03-20	CHR0228_Sed4	18.840434	39.913271	552.16	14:50:07	Central-south Red Sea	Central-south Red Sea	56.75253874	56.75076485	56.7199669	56.7992554	21.66883207	21.664856	21.6566772	21.7193298	563.6250403	564.4629517	561.0395508	565.5231934	50.77166667	51	50	51	67.72020833	67	67	81	21.67448925	21.6718998	21.6613998	21.7141991	0.732526834	0.7325266	0.7325194	0.7325397	97.23464513	98.35874935	87.2898941	98.4841766	553.492533	554.3304444	550.9070435	555.390686	4800
RSDES135	2	2	ROV	CHR0240	2022-04-03	CHR0240_Sed1	18.990458	40.616816	301.79	11:10:24	Central-south Red Sea	Central-south Red Sea
RSDES64	2	1	ROV	CHR0208	2022-03-09	CHR0208_Sed3	19.022003	39.835163	480.45	12:33:45	Central-south Red Sea	Central-south Red Sea	56.7034018	56.7270966	53.9098282	56.7495728	21.6840599	21.6836853	21.6775818	21.6994629	493.318707	493.318481	493.240387	493.409241	51.0895833	51	51	57	83.8025	76	68	695	21.6999555	21.6998997	21.6905994	21.7094994	0.73246541	0.7324662	0.7324228	0.7325163	79.6238649	85.993927	7.8078766	96.8964539	483.1862	483.185974	483.10788	483.276733	4800
RSDES65	2	1	ROV	CHR0208	2022-03-09	CHR0208_Sed4	19.024703	39.837952	473.32	13:35:05	Central-south Red Sea	Central-south Red Sea	56.7454315	56.7292958	56.0013466	56.8614197	21.7084857	21.6905823	21.675354	21.9015503	486.175915	486.190201	485.183472	486.283752	51.1127083	51	50	52	76.05875	67	67	109	21.7122395	21.6985989	21.6863003	21.795599	0.73244362	0.7324405	0.7324014	0.7325065	79.5094182	84.7021256	31.9133911	96.8390732	476.043408	476.057693	475.050964	476.151245	4800
RSDES66	2	1	ROV	CHR0208	2022-03-09	CHR0208_Sed5	19.030035	39.843673	467.55	15:01:27	Central-south Red Sea	Central-south Red Sea	56.7212088	56.7175827	56.6675186	56.7679749	21.6800439	21.6756897	21.668396	21.755127	479.978856	480.3358	479.113159	480.467346	50.9058333	51	50	51	66.9841667	67	66	68	21.6968009	21.6934986	21.6731987	21.7772999	0.73258133	0.7325813	0.7325745	0.7325898	97.5195437	97.5371094	95.4000549	97.6079407	469.846349	470.203293	468.980652	470.334839	4800
RSDES136	2	2	ROV	CHR0241	2022-04-04	CHR0241_Sed3	19.085268	40.370677	286.28	6:53:55	Central-south Red Sea	Central-south Red Sea
RSDES137	2	2	ROV	CHR0242	2022-04-04	CHR0242_Sed1	19.099093	40.370804	82.37	11:51:01	Central-south Red Sea	Central-south Red Sea
RSDES58	2	1	ROV	CHR0206	2022-03-08	CHR0206_Sed4	19.155048	39.440585	1314.69	10:22:42	Central-south Red Sea	Central-south Red Sea	57.2540838	57.2524224	57.2271614	57.3100166	21.7856743	21.7821503	21.7787476	21.831665	1331.69359	1332.15918	1330.14441	1332.33398	50.11	50	50	51	66.7302083	67	66	71	21.7955796	21.7938995	21.7849998	21.8293991	0.73255368	0.7325537	0.7325469	0.7325605	95.2409617	95.8764267	89.1027222	96.6251373	1321.56109	1322.02661	1320.01196	1322.20142	4800
RSDES59	2	1	ROV	CHR0206	2022-03-08	CHR0206_Sed5	19.158216	39.440708	1284.75	11:39:46	Central-south Red Sea	Central-south Red Sea	57.2373357	57.2350426	57.2064781	57.2955093	21.7825821	21.7791596	21.7730103	21.8335266	1302.48655	1302.6889	1300.33691	1303.18921	50.0904167	50	50	51	66.6077083	66	66	72	21.7898843	21.7870998	21.7786999	21.8263988	0.7325528	0.7325533	0.7325352	0.73256	95.3090916	96.0364075	86.5317764	96.5743027	1292.35404	1292.5564	1290.20435	1293.05664	4800
RSDES60	2	1	ROV	CHR0206	2022-03-08	CHR0206_Sed6	19.161195	39.440861	1185.28	13:11:24	Central-south Red Sea	Central-south Red Sea	57.1656699	57.1642551	57.1419792	57.2141914	21.7592108	21.7558899	21.7521057	21.8152161	1204.0591	1202.93457	1199.96326	1212.65271	50.083125	50	50	51	66.06125	66	66	67	21.765869	21.7631989	21.7572994	21.8008003	0.73255486	0.7325549	0.7325489	0.7326027	96.3630628	96.4392624	95.6517181	96.5990524	1193.92661	1192.802	1189.83081	1202.52026	4800
RSDES138	2	2	ROV	CHR0243	2022-04-05	CHR0243_Sed3	19.215333	40.374378	239.35	7:41:25	Central-south Red Sea	Central-south Red Sea
RSDES63	2	1	ROV	CHR0207	2022-03-09	CHR0207_Sed5	19.217796	39.609925	526.66	8:21:16	Central-south Red Sea	Central-south Red Sea	56.75177008	56.7503986	56.6951599	56.8015442	21.68223324	21.67985535	21.6625977	21.8386536	539.7673943	539.7535706	533.4817505	540.6008301	50.87979167	51	50	52	67.04354167	67	66	75	21.69054402	21.6896	21.667099	21.7722988	0.732530287	0.7325303	0.7325231	0.7325366	96.10413999	97.004364	81.0448761	97.2421036	529.634887	529.6210633	523.3492432	530.4683228	4800
RSDES62	2	1	ROV	CHR0207	2022-03-09	CHR0207_Sed4	19.219074	39.611465	524.53	7:35:04	Central-south Red Sea	Central-south Red Sea	56.75440207	56.7529106	56.5913086	56.7985535	21.68479618	21.68296815	21.6694946	21.723938	537.2908672	537.5325928	535.677124	537.6405029	50.94208333	51	50	52	67.34541667	67	66	80	21.70128899	21.6996994	21.6835003	21.7765999	0.732527358	0.7325286	0.7325055	0.7326125	95.34458961	95.84078595	87.4876404	97.164978	527.1583599	527.4000855	525.5446167	527.5079956	4800
RSDES61	2	1	ROV	CHR0207	2022-03-09	CHR0207_Sed3	19.221536	39.614651	503.44	6:28:45	Central-south Red Sea	Central-south Red Sea	56.72742956	56.7255592	54.428196	56.814167	21.6736867	21.6655884	21.664032	21.8384094	516.2137336	516.4274597	514.866272	516.513916	50.964375	51	50	52	71.855625	67	66	401	21.68748839	21.6829987	21.6723003	21.7334995	0.732525134	0.7325339	0.7324709	0.7325432	90.85473329	97.14633945	10.844162	97.2294769	506.0812262	506.2949524	504.7337646	506.3814087	4800
RSDES139	2	2	ROV	CHR0244	2022-04-06	CHR0244_Sed3	19.353007	40.172368	308.258	6:22:13	Central-south Red Sea	Central-south Red Sea	56.7434041	56.74333	56.7277451	56.758976	21.7706916	21.7705231	21.7651062	21.7809448	320.289351	320.370789	319.457642	320.522919	51	51	51	51	77.9345833	78	77	81	21.7821586	21.782299	21.7737999	21.7901993	0.73260748	0.7326074	0.7326002	0.7326161	45.240121	45.2401199	45.2395554	45.2404327	310.156843	310.238281	309.325134	310.390411	4800
RSDES26	1	1	ROV	CHR0191	2022-02-12	CHR0191_Sed3	19.366373	39.274733	813.62	14:00:29	Central-south Red Sea	Central-south Red Sea	56.9205832	56.9075089	55.8323326	57.0501175	21.7094923	21.693634	21.686554	21.8511353	828.120565	828.350464	827.326904	828.683838	50.2379167	50	50	51	66.9172917	67	66	85	21.7143056	21.7067986	21.6910992	21.8508987	0.50002074	0.5000222	0.4999586	0.5000519	97.3131415	98.9783325	65.6593552	99.4233704	817.988058	818.217957	817.194397	818.551331	4800
RSDES23	1	1	ROV	CHR0190	2022-02-12	CHR0190_Sed2	19.435339	39.435167	563.2	8:10:47	Central-south Red Sea	Central-south Red Sea	56.7595901	56.7630234	53.3175964	56.8206482	21.6817061	21.6799775	21.67276	21.7171021	576.314509	576.586823	572.535034	576.696289	50.7702083	51	50	78	69.9554167	67	66	379	21.6979247	21.6985989	21.6800003	21.7138996	0.50002045	0.5000222	0.4999595	0.5000494	87.6397934	98.4777069	4.9022522	98.9238281	566.182002	566.454315	562.402527	566.563782	4800
RSDES24	1	1	ROV	CHR0190	2022-02-12	CHR0190_Sed3	19.436677	39.436465	557.86	9:01:26	Central-south Red Sea	Central-south Red Sea	56.7506406	56.7507668	56.1089249	56.8116951	21.6740591	21.6716614	21.6660767	21.7384644	570.230978	570.755768	567.074097	571.437012	50.6066667	51	50	51	67.8375	67	66	86	21.6828468	21.6821995	21.6732998	21.7203999	0.50002059	0.5000219	0.4999585	0.50005	94.1518877	98.1554947	66.2554321	98.9017563	560.098471	560.623261	556.941589	561.304504	4800
RSDES25	1	1	ROV	CHR0190	2022-02-12	CHR0190_Sed4	19.43758	39.437453	550.85	9:28:43	Central-south Red Sea	Central-south Red Sea	56.7563013	56.7497044	56.6495209	56.8640785	21.6850492	21.6725464	21.6585693	21.7983398	556.719433	563.467194	490.229187	564.280335	50.6141667	51	50	52	68.1539583	67	66	181	21.6910121	21.6819	21.6637001	21.7618999	0.50002058	0.5000219	0.4999582	0.5000504	95.0567976	98.4854736	69.961731	98.8574219	546.586925	553.334686	480.09668	554.147827	4800
RSDES28	1	1	ROV	CHR0192	2022-02-13	CHR0192_Sed1	19.634791	38.984347	1643.43	7:21:05	Central-south Red Sea	Central-south Red Sea	57.50059828	57.497015	57.4204941	57.5891571	21.88280095	21.8762207	21.8464355	21.9966736	1661.867798	1662.617798	1656.848511	1662.775147	50.07041667	50	50	51	66.79583333	67	65	72	21.89399546	21.8875999	21.8542004	21.9652996	0.500020655	0.5000222	0.4999568	0.5000507	94.2323039	94.8695183	83.0145264	98.7251434	1651.735292	1652.485352	1646.716065	1652.642578	4800
RSDES29	1	1	ROV	CHR0192	2022-02-13	CHR0192_Sed3	19.638285	38.985325	1627.34	8:39:46	Central-south Red Sea	Central-south Red Sea	57.46042516	57.4595051	57.3983994	57.5259361	21.85260386	21.8510132	21.8436584	21.9013062	1645.663951	1646.112793	1644.100708	1646.369629	50	50	50	50	65.20729167	65	65	69	21.86303465	21.86419965	21.8488998	21.8980999	0.500020739	0.5000218	0.4999648	0.5000504	98.39039377	98.52676395	96.7078552	98.7196274	1635.531447	1635.980347	1633.968262	1636.237061	4800
RSDES30	1	1	ROV	CHR0192	2022-02-13	CHR0192_Sed4	19.638336	38.987023	1504.74	9:30:43	Central-south Red Sea	Central-south Red Sea	57.37743388	57.3764706	57.306324	57.4530983	21.82707045	21.8239746	21.8165283	21.9013672	1523.696885	1523.166565	1514.535645	1532.51062	50.02291667	50	50	51	65.78541667	66	65	71	21.8347775	21.8320999	21.8211994	21.8881989	0.500020855	0.5000218	0.4999695	0.5000479	98.60887747	98.64806365	97.8922043	98.7892151	1513.564381	1513.034058	1504.403076	1522.378174	4800
RSDES22	1	1	ROV	CHR0189	2022-02-11	CHR0189_Sed4	19.789734	39.283409	468.35	13:47:55	Central-south Red Sea	Central-south Red Sea	56.7331063	56.72774505	56.160038	56.8165131	21.68853143	21.6820374	21.6685486	21.7938538	498.0143102	499.9996491	490.1315308	501.0072327	50.96104167	51	50	51	67.24958333	67	66	72	21.69802208	21.69269945	21.6744995	21.7593002	0.500020529	0.5000219	0.4999671	0.5000517	97.63661137	98.3232002	81.1520538	98.5224609	487.8818029	489.8671418	479.9990234	490.8747253	4800
RSDES20	1	1	ROV	CHR0189	2022-02-11	CHR0189_Sed2	19.792559	39.283415	488.66	12:31:59	Central-south Red Sea	Central-south Red Sea	56.69800174	56.7252121	52.1907921	56.7816505	21.68333319	21.6807556	21.6715393	21.7283936	501.6070398	501.6065674	501.5302734	501.6899719	51.6025	51	51	60	99.66145833	84	67	644	21.69777668	21.6956997	21.6779995	21.7363987	0.500020605	0.5000219	0.4999653	0.500051	35.26735977	31.54141615	0.0429382	97.4539642	491.4745325	491.4740601	491.3977661	491.5574646	4800
RSDES54	1	2	SUB	NTN126	2022-03-01	NTN126_Sed1	19.853172	40.130187	560.57	6:18:07	Central-south Red Sea	Central-south Red Sea
RSDES55	1	2	SUB	NTN126	2022-03-01	NTN126_Sed2	19.856229	40.117942	58.56		Central-south Red Sea	Central-south Red Sea
RSDES15	1	1	ROV	CHR0187	2022-02-10	CHR0187_Sed1	20.009587	38.627991	1797.51	6:34:40	Central-south Red Sea	Central-south Red Sea	57.5961149	57.5895691	57.533287	57.6830978	21.9129013	21.8967896	21.882843	22.0870361	1816.90033	1817.38147	1814.18811	1817.77759	50.03875	50	50	51	66.9975	67	66	68	21.9155991	21.9090004	21.8893986	21.9890003	0.50002082	0.5000221	0.4999582	0.5000513	97.471598	97.6125984	95.6117401	97.7159042	1806.76783	1807.24902	1804.05566	1807.64502	4800
RSDES16	1	1	ROV	CHR0187	2022-02-10	CHR0187_Sed3	20.014366	38.628783	1630.48	10:40:30	Central-south Red Sea	Central-south Red Sea	57.4726515	57.4625645	57.4056931	57.5887299	21.8630209	21.852707	21.8451843	21.9779968	1649.13691	1649.54681	1643.62891	1651.19421	50.0429167	50	50	51	66.9325	67	66	71	21.8732738	21.8608494	21.8516998	21.9839001	0.50002081	0.5000219	0.4999652	0.5000512	97.2999544	97.5680313	95.1621475	97.6650696	1639.00439	1639.41431	1633.49634	1641.06177	4800
RSDES19	1	1	ROV	CHR0188	2022-02-11	CHR0188_Sed4	20.17742	39.3067	536.09	8:34:59	Central-south Red Sea	Central-south Red Sea	56.7363095	56.7387638	53.2677078	56.8176003	21.6742048	21.6716003	21.6637268	21.7212524	549.056696	549.265991	546.871765	549.41394	50.95	51	50	52	72.2025	70	67	115	21.6861769	21.6859989	21.6672993	21.7123985	0.50002072	0.5000218	0.4999696	0.5000479	80.8974242	87.007988	39.451889	98.0095596	538.924188	539.133484	536.739258	539.281433	4800
RSDES18	1	1	ROV	CHR0188	2022-02-11	CHR0188_Sed3	20.178189	39.30671	537.18	8:17:52	Central-south Red Sea	Central-south Red Sea	56.744673	56.7422752	56.2003059	56.8687325	21.6792093	21.6742554	21.6639709	21.7912292	550.112784	550.275757	549.295532	550.520203	50.9745833	51	50	53	71.5252083	69	66	163	21.6869633	21.6849499	21.6690998	21.7933998	0.50002076	0.5000219	0.4999712	0.5000491	67.790493	81.5980759	2.4254456	98.0852051	539.980277	540.14325	539.163025	540.387695	4800
RSDES53	1	2	DIVE	Dive 2	2022-02-28	L1P2D8_3	20.180903	39.818312	20		Central-south Red Sea	Central-south Red Sea
RSDES52	1	2	DIVE	Dive 1	2022-02-28	L1P2D8_2	20.18215	39.820002	25		Central-south Red Sea	Central-south Red Sea
RSDES51	1	2	DIVE	Dive 1	2022-02-28	L1P2D8_1	20.18215	39.820002	32		Central-south Red Sea	Central-south Red Sea
RSDES49	1	2	ROV	CHR0202	2022-02-27	CHR0202_Sed1	20.247477	39.508828	515.33	7:43:57	Central-south Red Sea	Central-south Red Sea
RSDES50	1	2	ROV	CHR0202	2022-02-27	CHR0202_Sed4	20.248278	39.50832	503.52	8:14:46	Central-south Red Sea	Central-south Red Sea
RSDES13	1	1	ROV	CHR0186	2022-02-09	CHR0186_Sed3	20.417871	39.114356	603.8	12:21:12	Central-south Red Sea	Central-south Red Sea	56.7650689	56.7644653	56.7097321	56.8136215	21.666276	21.6650391	21.6612549	21.7189636	616.597781	617.453369	613.630493	617.54303	50.734375	51	50	52	68.20125	67	67	89	21.6755574	21.6763992	21.6646996	21.7015991	0.50002073	0.5000216	0.4999666	0.50005	94.005098	95.0910721	66.3656464	96.0640793	606.465274	607.320862	603.497986	607.410523	4800
RSDES12	1	1	ROV	CHR0186	2022-02-09	CHR0186_Sed1	20.419006	39.114264	609.29	11:15:22	Central-south Red Sea	Central-south Red Sea	56.7717914	56.7728977	54.4010849	56.816124	21.6719844	21.6692505	21.6635742	21.7079468	621.892242	623.022522	609.67218	623.137573	50.7279167	51	50	52	73.3366667	70	65	154	21.6789979	21.6767998	21.6716003	21.6993999	0.50002069	0.500022	0.4999648	0.50005	71.8964595	80.4098129	3.0693665	96.0301056	611.759735	612.890015	599.539673	613.005066	4800
RSDES47	1	2	ROV	CHR0201	2022-02-26	CHR0201_Sed4	20.636958	39.466102	506.18	9:38:01	Central-south Red Sea	Central-south Red Sea	56.74714102	56.744772	56.7244835	56.7963333	21.6872301	21.6822815	21.6763306	21.7924805	517.7612738	518.6938782	511.2812195	519.413208	50.87979167	51	50	51	66.14708333	66	66	71	21.69680787	21.6939497	21.6823997	21.7371998	0.500020377	0.5000219	0.4999656	0.5000478	98.14721129	98.3807335	95.7299118	98.5842438	507.6287665	508.5613709	501.1487122	509.2807007	4800
RSDES48	1	2	ROV	CHR0201	2022-02-26	CHR0201_Sed5	20.639479	39.46308	74.41	13:23:14	Central-south Red Sea	Central-south Red Sea	59.34702567	59.3457451	59.3239822	59.3881531	25.63452213	25.6316833	25.6226807	25.6910706	84.56657686	84.882473	83.4067383	85.2893982	58.88	59	58	71	65.10958333	65	65	71	25.64322513	25.6413002	25.6295986	25.6940994	0.500019421	0.5000222	0.4999589	0.5000463	97.11621323	97.1429901	95.5630798	97.2330093	74.43407717	74.7499733	73.2742386	75.1568985	4800
RSDES11	1	1	ROV	CHR0185	2022-02-09	CHR0185_Sed4	20.664853	38.967846	667	7:45:02	Central-south Red Sea	Central-south Red Sea	56.8186477	56.8157787	56.7690125	56.8725739	21.6831921	21.6787415	21.6692505	21.7601929	688.280344	688.340881	687.672669	688.747742	50.4116667	50	50	51	67.0445833	67	66	79	21.6956973	21.689249	21.6763	21.7465	0.50002078	0.5000218	0.4999751	0.500047	95.311563	95.7871933	83.2164536	97.0359421	678.147837	678.208374	677.540161	678.615234	4800
RSDES10	1	1	ROV	CHR0185	2022-02-09	CHR0185_Sed3	20.665477	38.967851	668.92	7:31:45	Central-south Red Sea	Central-south Red Sea	56.8459704	56.8230133	54.8338928	57.0417404	21.707209	21.6841431	21.6707458	22.0660706	689.96215	690.089691	688.995483	690.337097	50.3733333	50	50	51	67.1829167	67	65	79	21.7171691	21.6979495	21.6759987	21.9305	0.50002075	0.5000218	0.4999745	0.5000463	95.18755	94.9568177	88.6322479	97.0354309	679.829643	679.957184	678.862976	680.20459	4800
RSDES9	1	1	ROV	CHR0185	2022-02-09	CHR0185_Sed1	20.666854	38.967888	674.17	6:50:13	Central-south Red Sea	Central-south Red Sea	56.82494343	56.8253155	56.6587181	56.8654556	21.68624537	21.6855774	21.670166	21.7633667	694.2667665	695.5035095	691.0637207	695.6044312	50.24916667	50	50	51	66.09604167	66	65	69	21.702388	21.7038994	21.6791992	21.7308998	0.500020763	0.5000218	0.4999735	0.5000467	95.66675335	96.29384995	70.0945663	97.024025	684.1342592	685.3710022	680.9312134	685.4719238	4800
RSDES56	1	2	ROV	CHR0204	2022-03-02	CHR0204_Sed1	20.735288	39.258635	690	6:59:15	Central-south Red Sea	Central-south Red Sea	56.8537666	56.8531513	55.2647934	56.924202	21.7002555	21.6942749	21.6869202	21.7922668	703.634658	704.529297	700.362915	704.667725	50.9729167	51	50	52	70.6983333	69	65	164	21.7087805	21.7060986	21.6940994	21.7451	0.50001946	0.50002285	0.4998847	0.5000497	91.1261742	92.5024643	51.4374161	98.8240509	693.502151	694.39679	690.230408	694.535217	4800
RSDES57	1	2	ROV	CHR0204	2022-03-02	CHR0204_Sed4	20.738095	39.265821	80	12:28:08	Central-south Red Sea	Central-south Red Sea	59.0613323	59.0603066	59.0422363	59.0953407	25.3411837	25.3387146	25.3292542	25.3904419	90.6503021	90.6628914	90.1773148	90.9731293	56.7472917	57	56	60	65.0122917	65	65	66	25.352358	25.3506985	25.3393002	25.3916988	0.50001871	0.5000239	0.4998864	0.5000462	97.643632	97.6565704	96.7862473	97.7338943	80.5178024	80.5303917	80.0448151	80.8406296	4800
RSDES31	1	1	ROV	CHR0193	2022-02-14	CHR0193_Sed1	20.838117	38.555805	941.64	12:09:58	Central-south Red Sea	Central-south Red Sea	56.9866487	56.9858437	56.9349861	57.048687	21.716075	21.7131348	21.707428	21.8089294	954.860769	957.055878	938.581604	957.204712	50.228125	50	50	51	65.6983333	66	65	67	21.7287416	21.7286987	21.7123985	21.7535992	0.50002079	0.5000222	0.4999669	0.5000474	97.7226545	98.6339531	90.7382889	99.1976013	944.728262	946.92337	928.449097	947.072205	4800
RSDES32	1	1	ROV	CHR0193	2022-02-14	CHR0193_Sed3	20.840371	38.556976	943.53	13:04:13	Central-south Red Sea	Central-south Red Sea	56.9866555	56.9854679	56.8256645	57.048275	21.7150119	21.7103882	21.7054443	21.7607422	958.549172	958.915833	952.076233	962.561951	50.25125	50	50	51	66.3270833	66	65	82	21.7216448	21.7164497	21.7108002	21.7556	0.50002078	0.5000222	0.4999638	0.5000486	97.7215325	98.9954338	90.7638626	99.1720734	948.416665	948.783325	941.943726	952.429443	4800
RSDES33	1	1	ROV	CHR0193	2022-02-14	CHR0193_Sed4	20.844034	38.558925	947.38	14:50:07	Central-south Red Sea	Central-south Red Sea	57.0306854	57.0055065	56.9414444	57.2027054	21.7535186	21.7282104	21.7098694	22.0645447	962.781063	962.784241	962.617249	962.885193	50.3083333	50	50	52	66.5352083	66	65	163	21.7717442	21.7461987	21.7222004	21.8706989	0.50002076	0.5000221	0.4999671	0.5000482	97.8317186	98.6204033	93.3996887	99.1007538	952.648556	952.651733	952.484741	952.752686	4800
RSDES8	1	1	ROV	CHR0184	2022-02-08	CHR0184_Sed3	20.930398	38.275105	2414.73	10:06:18	Central-south Red Sea	Central-south Red Sea	58.09535926	58.0949669	58.0669632	58.1213074	22.06426612	22.0627441	22.0591125	22.0909729	2437.587445	2437.581543	2437.432373	2437.716309	50.10166667	50	50	51	67.80916667	67	66	82	22.07219068	22.0711994	22.0655994	22.0873985	0.500020993	0.5000217	0.4999731	0.500047	91.61310242	96.3365097	54.5057755	98.602562	2427.454877	2427.448975	2427.299805	2427.58374	4800
RSDES7	1	1	ROV	CHR0184	2022-02-08	CHR0184_Sed2	20.930401	38.275095	2414.73	10:04:09	Central-south Red Sea	Central-south Red Sea	58.0964975	58.0958519	58.0669632	58.1363106	22.06520511	22.0630798	22.0591125	22.0909729	2437.586208	2437.579834	2437.432373	2437.707764	50.03833333	50	50	51	66.75854167	67	66	71	22.07452285	22.0718002	22.0656986	22.0959988	0.500020989	0.5000217	0.4999725	0.500047	95.82506834	96.72652055	65.7152863	98.602562	2427.45364	2427.447266	2427.299805	2427.575195	4800
RSDES45	1	2	ROV	CHR0200	2022-02-25	CHR0200_Sed1	20.939021	39.043071	107.16	12:49:14	Central-south Red Sea	Central-south Red Sea	58.72918	58.7269097	58.6817474	58.7842293	24.654328	24.6483918	24.6199646	24.7473755	117.941981	117.942085	117.86499	118.032799	55.1822917	55	54	130	65.0866667	65	65	66	24.6625407	24.6574993	24.6399994	24.7129993	0.50001966	0.5000221	0.4999592	0.5000482	97.1034736	97.1237412	96.2536316	97.2092133	107.809482	107.809586	107.732491	107.900299	4800
RSDES36	1	DSC	ROV	CHR0195	2022-02-18	CHR0195_Sed5	21.388009	38.071824	1933.09	13:03:19	Central-south Red Sea	Atlantis 2 Brine pool
RSDES35	1	DSC	ROV	CHR0195	2022-02-18	CHR0195_Sed4	21.389816	38.07181	1959.6	11:57:34	Central-south Red Sea	Atlantis 2 Brine pool
RSDES34	1	DSC	ROV	CHR0195	2022-02-18	CHR0195_Sed1	21.390842	38.071377	1990.7	6:12:02	Central-south Red Sea	Atlantis 2 Brine pool
RSDES43	1	2	ROV	CHR0199	2022-02-24	CHR0199_Sed1	21.425486	39.030602	605.82	7:29:06	Central-south Red Sea	Central-south Red Sea	56.80711602	56.80479245	56.7687187	56.8509293	21.69702838	21.6917114	21.6735229	21.7669678	619.0957913	619.4178467	617.2657471	619.96875	50.79125	51	50	51	65.398125	65	65	67	21.70641563	21.7053986	21.6793995	21.7388	0.500020073	0.5000219	0.4999577	0.5000477	98.69430303	98.77928545	89.7592316	98.9007721	608.963284	609.2853394	607.1332397	609.8362427	4800
RSDES44	1	2	ROV	CHR0199	2022-02-24	CHR0199_Sed3	21.425912	39.034423	85.76	12:14:13	Central-south Red Sea	Central-south Red Sea	58.77934137	58.7787056	58.7489853	58.8328362	24.75778036	24.756073	24.7420044	24.8179932	96.31376775	96.3137207	96.2468109	96.3903198	54.69729167	55	54	55	65.14520833	65	65	69	24.7754683	24.7734985	24.7558002	24.8542995	0.500019734	0.500022	0.4999617	0.5000477	97.1070869	97.1736603	96.2265625	97.3223038	86.18126806	86.181221	86.1143112	86.2578201	4800
RSDES41	1	2	ROV	CHR0198	2022-03-23	CHR0198_Sed1	21.640366	38.913029	612.55	7:17:49	Central-south Red Sea	Central-south Red Sea	56.805736	56.7953453	55.6399345	56.8901367	21.6941007	21.6813965	21.6720276	21.7993164	625.479754	626.218689	623.122864	626.648315	50.82875	51	50	55	70.9435417	67	65	573	21.7049251	21.6903992	21.677	21.7687988	0.50002019	0.5000218	0.4999577	0.500049	94.3020809	96.4676933	38.4986801	98.8041	615.347247	616.086182	612.990356	616.515808	4800
RSDES42	1	2	ROV	CHR0198	2022-03-23	CHR0198_Sed3	21.641594	38.912326	589.35	7:55:54	Central-south Red Sea	Central-south Red Sea	56.7784213	56.7759495	56.7404442	56.8640251	21.6794162	21.6760864	21.670166	21.7657776	602.384551	602.825256	597.203308	606.075134	50.6789583	51	50	51	66.113125	66	66	73	21.6875768	21.6845989	21.6767998	21.7584991	0.50002029	0.500022	0.4999628	0.5000484	98.1734551	98.4447098	92.7709198	98.7209396	592.252043	592.692749	587.070801	595.942627	4800
RSDES3	1	1	ROV	CHR0181	2022-02-06	CHR0181_Sed2	21.763778	37.928852	1896.37	09:04:25	Central-south Red Sea	Central-south Red Sea
RSDES4	1	1	ROV	CHR0182	2022-02-06	CHR0182_Sed2	21.835002	38.201003	1152.13	14:14:40	Central-south Red Sea	Central-south Red Sea	57.1331687	57.1331616	57.1169891	57.1482239	21.7494474	21.7487183	21.7460632	21.7676392	1168.86709	1168.89807	1167.7113	1169.0437	50.0033333	50	50	51	66.943125	67	66	67	21.7561429	21.7556992	21.7530003	21.7645988	0.50002067	0.5000226	0.4999422	0.5000594	98.0419036	98.1040611	97.1374512	98.1810379	1158.7346	1158.76563	1157.57886	1158.91113	4800
RSDES5	1	1	ROV	CHR0182	2022-02-06	CHR0182_Sed3	21.835005	38.200996	1152.13	14:17:10	Central-south Red Sea	Central-south Red Sea	57.1346935	57.1338081	57.116539	57.1975937	21.7514193	21.7490234	21.7456055	21.815033	1168.32081	1168.8653	1165.552	1170.50037	50.005	50	50	51	67.0397917	67	66	71	21.7577171	21.7561989	21.7518997	21.8179989	0.50002064	0.5000226	0.4999425	0.5000626	97.1348022	98.1099243	77.5302124	98.1810379	1158.18831	1158.73279	1155.41943	1160.36792	4800
RSDES2	1	1	ROV	CHR0180	2022-02-05	CHR0180_S2C2	22.022095	37.881773	2331.78	9:44:13	Central-north Red Sea	Central-north Red Sea
RSDES1	1	1	ROV	CHR0180	2022-02-05	CHR0180_S4C4	22.022292	37.883053	2337.11	10:58:34	Central-north Red Sea	Central-north Red Sea
RSDES38	1	2	ROV	CHR0196	2022-02-21	CHR0196_Sed3	22.164056	38.674484	589.1	9:12:36	Central-north Red Sea	Central-north Red Sea	56.7650511	56.7633476	56.7333641	56.810215	21.666937	21.6638794	21.6602783	21.7036133	600.388607	600.774506	596.778992	603.567688	50.5222917	51	50	51	66.0208333	66	65	88	21.6728332	21.670599	21.6660995	21.7036991	0.50002053	0.5000219	0.4999638	0.5000499	97.9570509	98.4184685	92.952095	98.5441589	590.256099	590.641998	586.646484	593.435181	4800
RSDES37	1	2	ROV	CHR0196	2022-02-21	CHR0196_Sed1	22.16595	38.66605	837.54	7:39:11	Central-north Red Sea	Central-north Red Sea	56.9557208	56.9542999	56.8981285	57.0095329	21.7343448	21.7269897	21.7081299	21.8455811	851.726037	852.459503	845.313049	852.567078	50.6372917	51	50	51	66.2347917	66	65	71	21.741489	21.7419987	21.7141991	21.7863998	0.50001984	0.5000219	0.4999523	0.5000458	96.9511364	97.453991	91.8802185	98.5685654	841.593529	842.326996	835.180542	842.43457	4800
RSDES185	3	2	ROV	CHR0265	2022-05-05	CHR0265_Sed1	22.484299	38.865873	620.53	7:09:02	Central-north Red Sea	Central-north Red Sea	56.8115017	56.8130798	53.4029999	56.8902054	21.6824252	21.6807861	21.6688843	21.7510681	633.940828	634.333527	632.270508	634.442627	51.010625	51	51	54	78.22375	77	75	128	21.6974302	21.6996002	21.6756001	21.7397003	0.73256191	0.7325665	0.7325304	0.7325798	45.240824	45.2405396	45.2398453	45.2432022	623.80832	624.201019	622.138001	624.31012	4800
RSDES187	3	2	ROV	CHR0266	2022-05-06	CHR0266_Sed2	22.733085	38.789999	42.45	11:58:08	Central-north Red Sea	Central-north Red Sea	60.76944889	60.7721672	60.6734352	60.8682823	27.02481496	27.0267029	26.9292603	27.1433716	52.73774198	52.7406826	52.5497589	52.8683815	54.56604167	55	54	56	75.121875	75	75	78	27.02603539	27.0299988	26.9337997	27.1330986	0.731626371	0.7316349	0.7312577	0.7317145	45.24187562	45.2414474	45.2407837	45.2439423	42.60524228	42.6081829	42.4172592	42.7358818	4800
RSDES186	3	2	ROV	CHR0266	2022-05-06	CHR0266_Sed1	22.734863	38.794185	423.34	8:17:42	Central-north Red Sea	Central-north Red Sea	56.76789713	56.79013065	56.6774254	56.8623238	21.73573936	21.7419739	21.6617432	21.9520569	436.0320661	436.0547791	435.1551819	436.4938965	51	51	51	51	76.92	77	76	77	21.74484825	21.7649994	21.667799	21.8341999	0.732577215	0.7325772	0.7325698	0.7325849	45.24084697	45.2405624	45.2398453	45.2430496	425.8995588	425.9222717	425.0226746	426.3613892	4800
RSDES190	3	2	SUB	NTN0148	2022-05-07	NTN0148_Sed1	22.834887	38.753702	575	6:51:49	Central-north Red Sea	Central-north Red Sea
RSDES189	3	2	ROV	CHR0267	2022-05-07	CHR0267_Sed3	22.837754	38.750756	490.18	8:34:59	Central-north Red Sea	Central-north Red Sea	56.7314934	56.729454	56.7107468	56.7763367	21.672225	21.6687927	21.6634827	21.7322388	501.963858	502.313614	496.611206	503.440857	51	51	51	51	76.6239583	77	76	78	21.6811374	21.6793003	21.6688004	21.7244987	0.73257003	0.7325678	0.7325558	0.7326267	45.2409045	45.240715	45.239563	45.2425385	491.831351	492.181107	486.478699	493.30835	4800
RSDES188	3	2	ROV	CHR0267	2022-05-07	CHR0267_Sed1	22.838931	38.753506	633.59	7:03:09	Central-north Red Sea	Central-north Red Sea	56.8384134	56.8314534	56.7129478	56.9151611	21.7034353	21.6953735	21.689209	21.7754211	646.230389	647.454529	640.339661	647.70221	51.2002083	51	51	52	81.730625	77	75	114	21.7113775	21.7032986	21.6950989	21.7528992	0.73255847	0.7325648	0.7325252	0.7325794	45.2409008	45.240715	45.2395859	45.2425766	636.097881	637.322021	630.207153	637.569702	4800
RSDES225	3	2	ROV	CHR0279	2022-05-18	CHR0279_Sed 1	23.165579	38.623222	653.5	7:26:51	Central-north Red Sea	Central-north Red Sea	56.84518452	56.8438797	56.8229561	56.8800087	21.71074744	21.7079468	21.7007446	21.7699585	666.982686	667.466095	662.9373779	667.911438	51	51	51	51	76.53229167	76	76	81	21.71880892	21.7178001	21.7064991	21.7409992	0.732581018	0.7325818	0.7325683	0.7326196	45.2408947	45.2406998	45.2396469	45.242691	656.8501787	657.3335877	652.8048706	657.7789307	4800
RSDES227	3	2	SUB	NTN0157	2022-05-18	NTN0157_Sed1	23.167584	38.621092	410	6:45:14	Central-north Red Sea	Central-north Red Sea
RSDES226	3	2	ROV	CHR0279	2022-05-18	CHR0279_Sed 3	23.168952	38.62548	90.73	10:02:25	Central-north Red Sea	Central-north Red Sea	58.44616787	58.447691	58.3907547	58.4700661	23.96223815	23.9660034	23.8801575	23.9854126	101.4954782	101.5056114	101.1424942	101.7866745	58.56791667	59	58	62	76.005625	76	76	77	23.97624643	23.9801998	23.8980999	23.9940987	0.732515387	0.732515	0.7325057	0.7325278	45.24129437	45.2410049	45.240242	45.2431641	91.36297853	91.3731117	91.0099945	91.6541748	4800
RSDES228	3	2	SUB	NTN0157	2022-05-18	NTN0157_Sed2	23.171193	38.625652	83	9:46:16	Central-north Red Sea	Central-north Red Sea
RSDES221	3	2	ROV	CHR0278	2022-05-17	CHR0278_Sed 1	23.405373	38.507576	583.85	7:33:34	Central-north Red Sea	Central-north Red Sea	56.7910343	56.795538	56.7291756	56.8412018	21.6969677	21.6950684	21.6882935	21.7702026	585.128124	597.498962	496.860138	598.219605	51	51	51	51	76.2883333	76	75	80	21.7025536	21.7024994	21.6933002	21.7179985	0.73258164	0.732582	0.7325718	0.7325926	45.2409451	45.2407303	45.2396927	45.2430038	574.995617	587.366455	486.727631	588.087097	4800
RSDES223	3	2	SUB	NTN0156	2022-05-17	NTN0156_Sed1	23.40627	38.504909	353	8:31:57	Central-north Red Sea	Central-north Red Sea
RSDES222	3	2	ROV	CHR0278	2022-05-17	CHR0278_Sed 3	23.407531	38.50689	546.93	8:29:40	Central-north Red Sea	Central-north Red Sea	56.7810583	56.7760963	56.7559814	56.8716965	21.7001554	21.6921387	21.6848145	21.8634949	562.357565	562.135925	559.819214	565.227844	51.0072917	51	51	53	76.8275	77	76	79	21.7081816	21.7055988	21.6910992	21.7869987	0.73261062	0.7326107	0.7326028	0.732619	45.2409189	45.2407303	45.2396927	45.2426529	552.225058	552.003418	549.686707	555.095337	4800
RSDES224	3	2	SUB	NTN0156	2022-05-17	NTN0156_Sed2	23.410062	38.50402	76	11:55:39	Central-north Red Sea	Central-north Red Sea
RSDES194	3	2	SUB	NTN0149	2022-05-08	NTN0149_Sed1	23.515829	38.245266	466	6:36:00	Central-north Red Sea	Central-north Red Sea
RSDES195	3	2	SUB	NTN0149	2022-05-08	NTN0149_Sed2	23.516016	38.240481	48	11:58:11	Central-north Red Sea	Central-north Red Sea
RSDES192	3	2	ROV	CHR0268	2022-05-08	CHR0268_Sed3	23.519245	38.239889	254.17	8:37:09	Central-north Red Sea	Central-north Red Sea	56.8571201	56.8578072	56.824276	56.9072189	21.9162246	21.9177246	21.8961182	21.9584656	265.708739	265.871155	260.575134	266.387787	50.9841667	51	50	51	76.8360417	77	76	77	21.926072	21.9280491	21.9049988	21.969799	0.73256785	0.7325674	0.7325612	0.7326199	45.2409909	45.2408066	45.2396698	45.2426071	255.576232	255.738647	250.442627	256.25528	4800
RSDES193	3	2	ROV	CHR0268	2022-05-08	CHR0268_Sed4	23.519268	38.238989	43.51	11:27:31	Central-north Red Sea	Central-north Red Sea	59.7923931	59.7924481	59.7528229	59.8356361	25.6698428	25.6694336	25.6417542	25.7158813	53.8735597	53.8809757	52.9897499	54.6495476	52.3789583	52	52	67	75.9979167	76	75	77	25.6775678	25.677	25.6479988	25.7141991	0.73112004	0.7311949	0.7305554	0.7316749	45.2416269	45.241333	45.2405396	45.2434082	43.74106	43.7484761	42.8572502	44.5170479	4800
RSDES191	3	2	ROV	CHR0268	2022-05-08	CHR0268_Sed2	23.519604	38.246075	508.93	6:53:38	Central-north Red Sea	Central-north Red Sea	56.767608	56.763834	55.613266	56.8449287	21.7009483	21.6930542	21.6725464	21.8278809	521.331674	521.794586	518.938843	522.38031	51.0033333	51	51	52	78.1591667	77	76	265	21.7116591	21.7089996	21.6802998	21.7756996	0.73256866	0.7325695	0.7325548	0.7325776	45.2409452	45.2407761	45.2397308	45.2426224	511.199166	511.662079	508.806335	512.247803	4800
RSDES178	3	1	ROV	CHR0262	2022-04-30	CHR0262_Sed3	23.529511	38.084435	792.67	14:00:01	Central-north Red Sea	Central-north Red Sea	56.81026249	56.8083286	56.7883949	56.8555679	21.69063522	21.6866455	21.6814575	21.7340698	632.227046	633.192688	625.4927979	635.0585327	51	51	51	51	76.99791667	77	76	78	21.69612189	21.6928997	21.6868992	21.7241993	0.732570196	0.7325702	0.7325618	0.7325777	45.24089478	45.2406998	45.2397537	45.2426682	622.0945386	623.0601807	615.3602905	624.9260254	4800
RSDES176	3	1	ROV	CHR0261	2022-04-30	CHR0261_Sed3	23.644931	37.877497	397.08	7:27:04	Central-north Red Sea	Central-north Red Sea	56.686896	56.6844635	56.6636238	56.7280807	21.6775215	21.674881	21.668335	21.7172852	409.573435	409.543427	407.988342	411.133209	51	51	51	51	76.8139583	77	76	80	21.6851205	21.6838989	21.6745987	21.7133999	0.73257139	0.7325714	0.7325647	0.7325793	45.2409341	45.2407532	45.2396545	45.2425613	399.440928	399.410919	397.855835	401.000702	4800
RSDES175	3	1	ROV	CHR0261	2022-04-30	CHR0261_Sed2	23.644932	37.877496	397.05	7:25:30	Central-north Red Sea	Central-north Red Sea	56.6871123	56.6846771	56.6636238	56.7280807	21.6780278	21.6756897	21.6685791	21.7172852	408.989458	409.526825	406.645264	409.633972	51	51	51	51	76.734375	77	76	80	21.6857299	21.6838989	21.6751995	21.7133999	0.73257184	0.7325718	0.7325647	0.7325815	45.2409327	45.2407379	45.2396545	45.2425613	398.856951	399.394318	396.512756	399.501465	4800
RSDES177	3	1	ROV	CHR0261	2022-04-30	CHR0261_Sed6	23.64665	37.885665	380.72	9:02:19	Central-north Red Sea	Central-north Red Sea	56.6819629	56.6795044	56.6464005	56.7380524	21.6821467	21.679245	21.6639099	21.735321	392.816268	393.109512	390.421722	393.254334	51	51	51	51	76.925625	77	76	79	21.6915851	21.6879997	21.6695995	21.7416992	0.73257194	0.7325588	0.732549	0.7326274	45.2409208	45.2407303	45.2394943	45.2425232	382.683761	382.977005	380.289215	383.121826	4800
RSDES196	3	2	ROV	CHR0269	2022-05-09	CHR0269_Sed1	23.798926	38.202849	648.22	7:02:56	Central-north Red Sea	Central-north Red Sea	56.83974197	56.84109115	56.776886	56.8804207	21.70291469	21.7011261	21.6802673	21.7582397	655.3742776	662.1522827	590.1450806	662.9070435	51.00166667	51	51	52	76.58583333	76	76	251	21.71294781	21.70894905	21.6842995	21.7642994	0.732575345	0.7325753	0.7325637	0.7325829	45.24093423	45.2407761	45.2397537	45.2425842	645.2417703	652.0197754	580.0125732	652.7745361	4800
RSDES198	3	2	SUB	NTN0150	2022-05-09	NTN0150_Sed1	23.801498	38.202402	494	7:36:15	Central-north Red Sea	Central-north Red Sea
RSDES197	3	2	ROV	CHR0269	2022-05-09	CHR0269_Sed3	23.802661	38.203992	385.17	8:48:42	Central-north Red Sea	Central-north Red Sea	56.67431954	56.6744442	56.6566696	56.6902809	21.66858707	21.6693115	21.6600037	21.6752319	397.8679801	397.5883484	395.5584717	404.79599	50.98458333	51	50	51	77	77	77	77	21.67416719	21.6746998	21.6654987	21.6826992	0.732572525	0.7325727	0.7325656	0.7325802	45.24092138	45.2407532	45.239563	45.2425537	387.7354727	387.4558411	385.4259644	394.6634827	4800
RSDES201	3	2	SUB	NTN0151	2022-05-10	NTN0151_Sed1	23.815302	37.942584	73	12:51:05	Central-north Red Sea	Central-north Red Sea
RSDES200	3	2	ROV	CHR0270	2022-05-10	CHR0270_Sed3	23.817122	37.940667	74.49	10:07:39	Central-north Red Sea	Central-north Red Sea	58.5029355	58.5042515	58.4687004	58.6497498	23.9290831	23.9272461	23.8936768	24.096344	85.2396375	85.2699967	83.9909592	85.3991928	59.9183333	60	59	67	76.0110417	76	76	77	23.943115	23.9500999	23.9067993	24.0142002	0.73220723	0.73220965	0.7321472	0.7322448	45.2413023	45.2410507	45.2401199	45.2430344	75.1071378	75.137497	73.8584595	75.2666931	4800
RSDES199	3	2	ROV	CHR0270	2022-05-10	CHR0270_Sed2	23.820391	37.945688	680.44	7:10:29	Central-north Red Sea	Central-north Red Sea	56.8710792	56.8677788	55.5820427	56.9492722	21.7214097	21.7140198	21.6908264	21.8630066	693.157233	694.535004	682.671631	695.053528	51.001875	51	51	52	78.8154167	77	76	95	21.724559	21.7211495	21.6962986	21.7945004	0.73258011	0.7325815	0.7325646	0.7325908	45.2408887	45.2406921	45.2395782	45.2425995	683.024726	684.402496	672.539124	684.921021	4800
RSDES220	3	2	ROV	CHR0277	2022-05-16	CHR0277_Sed1	24.072197	37.629471	600.31	6:56:40	Central-north Red Sea	Central-north Red Sea	56.7933299	56.7909927	56.5054398	56.8514214	21.6865452	21.6808167	21.671051	21.7675781	612.351307	613.966187	590.810425	614.116028	50.9664583	51	50	51	76.8214583	76	75	139	21.6975169	21.6943989	21.6760998	21.7516994	0.73259021	0.7325907	0.7325805	0.7326004	45.2408863	45.240654	45.2396927	45.2428894	602.2188	603.833679	580.677918	603.983521	4800
RSDES165	3	1	ROV	CHR0257	2022-04-27	CHR0257_Sed3	24.149367	36.586156	1585.07	7:26:14	Central-north Red Sea	Central-north Red Sea	57.4505042	57.449749	57.4270706	57.5423889	21.84949481	21.8484192	21.8433228	21.9421997	1603.495703	1603.829712	1602.576416	1603.976929	50.985625	51	50	51	76.815	77	76	78	21.86201038	21.8640995	21.848299	21.9078999	0.732563289	0.7325642	0.7325476	0.732574	45.24077401	45.2406235	45.2395096	45.2424469	1593.3632	1593.697266	1592.443848	1593.844482	4800
RSDES167	3	1	ROV	CHR0257	2022-04-27	CHR0257_Sed7	24.156475	36.574278	1284.44	11:55:46	Central-north Red Sea	Central-north Red Sea	57.24388439	57.24147225	57.2242928	57.3125534	21.78767075	21.782196	21.7793579	21.8672791	1301.202125	1301.042114	1300.186157	1301.826416	50.9825	51	50	51	76.950625	77	76	78	21.79391229	21.7904987	21.784399	21.8529987	0.732559362	0.7325605	0.7325457	0.7325687	45.24079356	45.2406311	45.2396927	45.2424011	1291.06963	1290.909546	1290.053711	1291.693848	4800
RSDES166	3	1	ROV	CHR0257	2022-04-27	CHR0257_Sed6	24.156942	36.578093	1319.57	10:57:37	Central-north Red Sea	Central-north Red Sea	57.26917557	57.2690983	57.2469254	57.2963371	21.79424145	21.7940979	21.7861938	21.8291626	1336.475324	1336.842529	1332.39917	1337.223267	50.97666667	51	50	51	76.975	77	76	81	21.80327554	21.8041	21.7911987	21.8211002	0.732558414	0.7325584	0.7325497	0.7325647	45.2408067	45.2406464	45.239624	45.2424927	1326.342813	1326.709961	1322.266602	1327.09082	4800
RSDES204	3	2	ROV	CHR0272	2022-05-11	CHR0272_Sed2	24.181475	37.378052	671.87	14:36:55	Central-north Red Sea	Central-north Red Sea	56.8273324	56.8262482	56.7449532	56.8743477	21.6740414	21.6711731	21.6658325	21.7241211	684.413461	685.875427	677.822815	686.012329	51	51	51	51	76.7308333	77	76	81	21.6844386	21.6826992	21.6725998	21.7402992	0.7325739	0.7325752	0.7325567	0.7325844	45.2408623	45.2406464	45.2395401	45.2427139	674.280953	675.74292	667.690308	675.879822	4800
RSDES203	3	2	ROV	CHR0272	2022-05-11	CHR0272_Sed1	24.184133	37.373641	662.22	13:45:39	Central-north Red Sea	Central-north Red Sea	56.817331	56.8175564	54.844532	56.8571892	21.6690032	21.6656494	21.6609802	21.7128906	672.653376	675.246155	629.543579	676.261841	51.0016667	51	51	52	76.4277083	76	76	184	21.676802	21.6735992	21.6648998	21.7026997	0.73257707	0.7325773	0.7325663	0.7325878	45.2408483	45.2406082	45.2397995	45.2429352	662.520868	665.113647	619.411072	666.129334	4800
RSDES202	3	2	ROV	CHR0271	2022-05-11	CHR0271_Sed2	24.282391	37.444705	750.85	6:20:05	Central-north Red Sea	Central-north Red Sea	56.95311044	56.96424865	56.8783569	57.0224648	21.75752747	21.75648495	21.6985779	21.9321289	764.4633183	765.2772522	762.5430908	765.4063721	50.95	51	50	51	78.16125	77	76	93	21.75918372	21.7656994	21.7031994	21.8149986	0.732561401	0.7325568	0.7325293	0.7325894	45.24086982	45.2406464	45.2397766	45.2426987	754.330811	755.1447449	752.4105835	755.2738647	4800
RSDES205	3	2	ROV	CHR0273	2022-05-12	CHR0273_Sed2	24.419778	37.228685	470.71	6:54:35	Central-north Red Sea	Central-north Red Sea	56.714391	56.7128525	56.6886559	56.7714844	21.664905	21.6616821	21.6541748	21.714325	483.38834	483.59137	482.771576	483.696075	50.87	51	50	51	77.574375	77	76	96	21.6787428	21.6767998	21.6613998	21.7159996	0.73257373	0.7325741	0.7325615	0.7325846	45.2409228	45.2406769	45.2398224	45.2428284	473.255833	473.458862	472.639069	473.563568	4800
RSDES206	3	2	ROV	CHR0273	2022-05-12	CHR0273_Sed3	24.421955	37.228349	430.76	7:40:40	Central-north Red Sea	Central-north Red Sea	56.7028255	56.7021809	56.6838989	56.7457962	21.6756631	21.6741638	21.6712341	21.7278442	443.142409	443.437103	438.846588	444.693268	50.97875	51	50	51	77.1275	77	76	81	21.6828346	21.6812992	21.6779003	21.7332993	0.73257904	0.7325796	0.7325674	0.7325861	45.2408793	45.2406082	45.2395859	45.2430649	433.009902	433.304596	428.714081	434.560761	4800
RSDES173	3	1	ROV	CHR0260	2022-04-29	CHR0260_Sed1	24.439516	37.083114	731.02	13:09:27	Central-north Red Sea	Central-north Red Sea	56.8783652	56.8784561	56.8561707	56.8976936	21.6958384	21.6956177	21.6923828	21.7046509	745.758339	745.409302	745.333679	750.211731	51.0920833	51	51	52	83.125	80	77	130	21.7023351	21.7016497	21.6975994	21.7122993	0.73255389	0.7325528	0.7325254	0.7325778	45.2408901	45.240715	45.2397308	45.2426071	735.625832	735.276794	735.201172	740.079224	4800
RSDES174	3	1	ROV	CHR0260	2022-04-29	CHR0260_Sed2	24.439516	37.083108	731.03	13:11:17	Central-north Red Sea	Central-north Red Sea	56.8783652	56.8784561	56.8561707	56.8976936	21.6958384	21.6956177	21.6923828	21.7046509	745.758339	745.409302	745.333679	750.211731	51.0920833	51	51	52	83.125	80	77	130	21.7023351	21.7016497	21.6975994	21.7122993	0.73255389	0.7325528	0.7325254	0.7325778	45.2408901	45.240715	45.2397308	45.2426071	735.625832	735.276794	735.201172	740.079224	4800
RSDES218	3	2	ROV	CHR0276	2022-05-15	CHR0276_Sed2	24.590635	37.196665	586.18	6:50:29	Central-north Red Sea	Central-north Red Sea	56.80572052	56.80217365	56.7531586	56.889534	21.70542592	21.6975708	21.6830444	21.822052	599.2668123	599.5901489	598.4486694	599.7924805	51	51	51	51	77.03375	77	76	84	21.71549651	21.71379945	21.6893997	21.7775002	0.732592323	0.7325932	0.7325762	0.732604	45.24089684	45.240654	45.2397766	45.2428665	589.134305	589.4576416	588.3161621	589.6599731	4800
RSDES172	3	1	ROV	CHR0259	2022-04-29	CHR0259_Sed5	24.594162	36.9168	735.28	8:56:15	Central-north Red Sea	Central-north Red Sea	56.87243714	56.8706417	56.8477364	56.9057083	21.68576993	21.6810913	21.6760559	21.7528381	749.5724712	749.6323853	748.6431885	749.7560425	51	51	51	51	77.351875	77	77	86	21.69305576	21.6901989	21.6828003	21.7234993	0.732585865	0.7325873	0.7325714	0.7326236	45.24085619	45.2406693	45.2395172	45.2424469	739.4399639	739.4998779	738.5106812	739.6235352	4800
RSDES171	3	1	ROV	CHR0259	2022-04-29	CHR0259_Sed4	24.594163	36.916804	735.25	8:53:49	Central-north Red Sea	Central-north Red Sea	56.87188822	56.8699341	56.8494072	56.9057083	21.68534318	21.6807556	21.6763916	21.7528381	749.3000068	749.6079712	748.5852661	749.7560425	51	51	51	51	77.21020833	77	77	95	21.69380873	21.6907997	21.6826992	21.7234993	0.732588468	0.732589	0.7325747	0.7326236	45.24085446	45.2406693	45.2395172	45.2424469	739.1674995	739.4754639	738.4527588	739.6235352	4800
RSDES219	3	2	ROV	CHR0276	2022-05-15	CHR0276_Sed3	24.596912	37.193242	126.68	11:19:36	Central-north Red Sea	Central-north Red Sea	57.29389885	57.2941132	57.2672386	57.3156052	22.48712547	22.48710635	22.4652405	22.500885	137.6352592	137.6295395	137.4346161	137.9605865	50.97875	51	50	51	76.01666667	76	76	77	22.49267481	22.4927998	22.4728985	22.5045986	0.732576864	0.732577	0.7325689	0.732585	45.24108997	45.2408752	45.2398987	45.2427826	127.5027595	127.4970398	127.3021164	127.8280869	4800
RSDES170	3	1	ROV	CHR0258	2022-04-28	CHR0258_Sed5	24.723253	36.269753	1473.01	13:55:15	Central-north Red Sea	Central-north Red Sea
RSDES168	3	1	ROV	CHR0258	2022-04-28	CHR0258_Sed2	24.730592	36.273163	1469.29	9:11:29	Central-north Red Sea	Central-north Red Sea	59.3150064	59.3014088	59.1872253	59.5244865	21.9339802	21.9327698	21.924469	21.9610901	1487.55497	1487.58423	1486.61108	1487.81458	50.9964583	51	50	51	77.7270833	77	76	84	21.9383965	21.9366989	21.9300003	21.9556999	0.73257256	0.7325737	0.7325568	0.732582	45.2407891	45.2406311	45.2395401	45.2424927	1477.42245	1477.45166	1476.47852	1477.68213	4800
RSDES169	3	1	ROV	CHR0258	2022-04-28	CHR0258_Sed3	24.730596	36.273162	1469.25	9:13:42	Central-north Red Sea	Central-north Red Sea	59.2818763	59.280529	59.1657562	59.5075264	21.9314826	21.9309082	21.9237671	21.9503784	1487.58018	1487.57104	1487.43665	1487.78589	50.9964583	51	50	51	77.2797917	77	76	83	21.9359348	21.9356003	21.9298	21.9487	0.732574	0.7325751	0.7325582	0.732582	45.2407948	45.2406464	45.2395859	45.2424927	1477.44766	1477.43848	1477.3042	1477.65332	4800
RSDES229	4	1	ROV	CHR0280	2022-05-24	CHR0280_Sed2	25.369427	36.126604	2257.62	8:21:41	Central-north Red Sea	Central-north Red Sea	57.9265133	57.9243469	57.9115295	58.0755692	22.0035143	21.9998169	21.9958801	22.1708069	2279.64721	2279.76294	2278.87012	2279.92993	50.9877083	51	50	51	78.0427083	78	78	80	22.0173327	22.0156002	22.0040989	22.1173992	0.73260373	0.7326038	0.7325953	0.7326109	45.2406613	45.2405548	45.2392273	45.2422104	2269.51464	2269.63037	2268.73755	2269.79736	4800
RSDES230	4	1	ROV	CHR0280	2022-05-24	CHR0280_Sed4	25.377423	36.125615	2261.27	11:01:28	Central-north Red Sea	Central-north Red Sea	57.9204819	57.920042	57.9063835	58.007328	21.9981671	21.9971619	21.9955139	22.0875854	2283.15594	2283.05151	2282.80469	2283.55054	50.9879167	51	50	51	78.0160417	78	78	79	22.0046046	22.0040989	22.0007	22.0485001	0.73260249	0.7326027	0.7325937	0.7326093	45.240655	45.2405548	45.2393875	45.2421875	2273.02337	2272.91895	2272.67212	2273.41797	4800
RSDES231	4	1	ROV	CHR0280	2022-05-24	CHR0280_Sed5	25.389769	36.124178	2252.27	13:54:50	Central-north Red Sea	Central-north Red Sea	57.9154134	57.9139385	57.8961372	57.985836	21.9990942	21.9964905	21.993103	22.0661926	2273.79529	2274.00732	2272.59497	2274.49219	50.99125	51	50	51	78.25625	78	78	81	22.0077758	22.0065002	21.9982986	22.0495987	0.73259716	0.7325973	0.7325886	0.7326047	45.2406689	45.2405624	45.2393112	45.2422256	2263.66272	2263.87476	2262.4624	2264.35962	4800
RSDES209	3	2	SUB	NTN0153	2022-05-13	NTN0153_Sed1	25.399921	36.696981	55	12:27:53	Central-north Red Sea	Central-north Red Sea
RSDES208	3	2	ROV	CHR0274	2022-05-13	CHR0274_Sed3	25.401902	36.698389	251.13	8:04:15	Central-north Red Sea	Central-north Red Sea	56.94072504	56.9410343	56.8977966	56.98592	21.99860104	22.0003052	21.9554138	22.062439	265.2290724	262.8165283	260.8726196	280.9960327	50.92020833	51	50	51	77.0125	77	76	78	22.00505618	22.0079994	21.9605999	22.0417995	0.732592525	0.7325926	0.7325856	0.7325997	45.24099515	45.2407837	45.2398453	45.2427368	255.0965651	252.684021	250.7401123	270.8635254	4800
RSDES207	3	2	ROV	CHR0274	2022-05-13	CHR0274_Sed1	25.404148	36.704712	455.86	6:56:04	Central-north Red Sea	Central-north Red Sea	56.74483666	56.7440872	56.7273445	56.771553	21.70020513	21.6977234	21.6837463	21.7616882	468.6312675	468.7377014	467.580719	468.9226074	51	51	51	51	76.15354167	76	76	78	21.70790378	21.7059002	21.6945992	21.7306004	0.73259049	0.7325904	0.7325841	0.7325991	45.24094859	45.2407532	45.2396317	45.2426453	458.4987602	458.6051941	457.4482117	458.7901001	4800
RSDES287	4	2	ROV	CHR0308	2022-06-16	CHR0308_Sed3	25.406848	36.77563	71	13:18:23	Central-north Red Sea	Central-north Red Sea	60.1378209	60.1453324	59.9503708	60.2368546	25.3700976	25.3721466	25.206604	25.4679871	82.3198655	82.307724	82.0953522	82.5705109	60.0872917	60	59	61	76.0195833	76	76	80	25.395262	25.4041491	25.2235985	25.4743996	0.7325903	0.7325903	0.7325821	0.7326002	45.241556	45.241272	45.240448	45.2434235	72.1873658	72.1752243	71.9628525	72.4380112	4800
RSDES286	4	2	ROV	CHR0308	2022-06-16	CHR0308_Sed2	25.407118	36.775592	85	9:25:57	Central-north Red Sea	Central-north Red Sea	59.4572427	59.4560185	59.4273872	59.5129967	24.7522103	24.752533	24.7114258	24.7957458	96.171759	96.2879677	95.6509552	96.5396576	59.011875	59	58	60	76.1039583	76	76	77	24.7626687	24.7616492	24.735199	24.7992001	0.73244864	0.7324508	0.732422	0.7324743	45.2414632	45.241188	45.2403107	45.2432938	86.0392593	86.155468	85.5184555	86.4071579	4800
RSDES285	4	2	ROV	CHR0308	2022-06-16	CHR0308_Sed1	25.408364	36.77701	352	6:39:56	Central-north Red Sea	Central-north Red Sea	56.7301598	56.7297459	56.7056007	56.7690468	21.7341176	21.7340393	21.7232971	21.7728577	365.454654	364.332886	360.217194	377.0112	51	51	51	51	77.3191667	77	77	79	21.7405579	21.7409992	21.7287998	21.7593994	0.73258959	0.7325897	0.7325817	0.7325969	45.2409686	45.240799	45.2396545	45.2426071	355.322147	354.200378	350.084686	366.878693	4800
RSDES151	3	DSC	ROV	CHR0250	2022-04-20	CHR0250_Sed1	25.505899	36.504442	1169.89	7:19:10	North Red Sea	Al Wajh Canyon	57.20872485	57.2090759	57.1574631	57.2703667	21.79391328	21.787384	21.7597351	21.8927002	1185.997754	1186.685242	1181.075806	1186.905273	50.97166667	51	50	51	77.64395833	77	76	88	21.80725446	21.8048	21.7665997	21.8523998	0.732563349	0.7325611	0.7325421	0.7325784	45.240812	45.2406693	45.2395859	45.2423782	1175.865249	1176.552734	1170.943359	1176.772705	4800
RSDES152	3	DSC	ROV	CHR0250	2022-04-20	CHR0250_Sed3	25.507132	36.501597	1070.14	8:24:26	North Red Sea	Al Wajh Canyon	57.10171405	57.1022339	57.0654945	57.1295128	21.74033655	21.7401733	21.7327271	21.763916	1083.429491	1085.985535	1051.08606	1086.525024	50.93125	51	50	51	76.19166667	76	76	79	21.74590828	21.7454987	21.7374001	21.7679996	0.732569925	0.7325712	0.7325454	0.7325799	45.2408124	45.2406693	45.2394867	45.2423401	1073.296993	1075.853027	1040.953613	1076.392578	4800
RSDES147	3	DSC	SUB	NTN0144	2022-04-21	NTN0144_Sed1	25.569192	36.558368	639	6:40:19	North Red Sea	Al Wajh Canyon
RSDES154	3	DSC	ROV	CHR0252	2022-04-21	CHR0252_Sed2	25.569976	36.55403	588.38	7:16:50	North Red Sea	Al Wajh Canyon	56.7761476	56.7880802	52.7482071	56.8164825	21.6701692	21.6688232	21.6661377	21.7023621	601.737372	601.950775	600.375549	602.274597	51.0072917	51	51	54	78.9364583	78	76	237	21.6774479	21.6751003	21.6716995	21.7063999	0.73256564	0.7325644	0.7325361	0.7325929	45.2409075	45.2407379	45.2397156	45.2424774	591.604864	591.818268	590.243042	592.14209	4800
RSDES156	3	DSC	SUB	NTN0145	2022-04-22	NTN0145_Sed1	25.570984	36.557136	633	4:48:21	North Red Sea	Al Wajh Canyon
RSDES157	3	DSC	SUB	NTN0145	2022-04-22	NTN0145_Sed2	25.577063	36.551425	418	9:22:32	North Red Sea	Al Wajh Canyon
RSDES155	3	DSC	ROV	CHR0252	2022-04-21	CHR0252_Sed3	25.577989	36.548739	337.97	9:46:05	North Red Sea	Al Wajh Canyon	56.81198	56.8101597	56.7893715	56.8503494	21.8176114	21.8146057	21.8018494	21.8522339	346.566008	349.997635	329.401733	356.354034	50.915625	51	50	51	77.0022917	77	76	79	21.8240388	21.8218994	21.8069992	21.8563995	0.73258323	0.7325836	0.7325721	0.732592	45.2409353	45.2407608	45.2398071	45.2425156	336.433501	339.865128	319.269226	346.221527	4800
RSDES153	3	DSC	ROV	CHR0251	2022-04-20	CHR0251_Sed1	25.579132	36.560754	497.79	11:26:31	North Red Sea	Al Wajh Canyon	56.7409867	56.7390518	56.7195816	56.7742348	21.6677204	21.6646118	21.6594849	21.7110291	507.240514	508.837494	493.206543	511.227997	51	51	51	51	76.6985417	76	76	122	21.6765147	21.6723003	21.6662998	21.7046986	0.73257527	0.7325758	0.732564	0.7325839	45.2409126	45.2407532	45.2396927	45.2425842	497.108007	498.704987	483.074036	501.09549	4800
RSDES149	3	DSC	ROV	CHR0249	2022-04-19	CHR0249_Sed4	25.656366	36.473164	407.23	9:03:15	North Red Sea	Al Wajh Canyon	56.7330696	56.7262592	56.6989136	56.7850914	21.7066166	21.6983948	21.6854248	21.7868042	419.490611	419.726883	417.976624	419.962006	51	51	51	51	77.1177083	77	77	82	21.7141605	21.7062988	21.6917992	21.7664986	0.73257826	0.7325783	0.7325714	0.7325866	45.2409125	45.2407532	45.23983	45.242424	409.358103	409.594376	407.844116	409.829498	4800
RSDES148	3	DSC	ROV	CHR0249	2022-04-19	CHR0249_Sed3	25.658966	36.469704	569.76	8:09:43	North Red Sea	Al Wajh Canyon	56.7773262	56.7739925	56.7550316	56.8443031	21.6679041	21.662323	21.6552734	21.7381897	582.260264	583.42746	578.449951	583.544617	51	51	51	51	76.9925	77	76	81	21.6784775	21.6746998	21.6619987	21.7129993	0.73259575	0.7325957	0.7325789	0.7326035	45.2408961	45.2407379	45.2397766	45.2424774	572.127757	573.294952	568.317444	573.412109	4800
RSDES150	3	DSC	SUB	NTN0143	2022-04-19	NTN0143_Sed1	25.659929	36.470949	554	7:43:23	North Red Sea	Al Wajh Canyon
RSDES262	4	1	ROV	CHR0293	2022-06-01	CHR0293_Sed2	25.738601	36.015003	1574.24	13:30:21	North Red Sea	North Red Sea	57.4662333	57.4650307	57.4448471	57.4995918	21.8570385	21.8555603	21.8445129	21.9143677	1593.1031	1593.10425	1592.93152	1593.24341	50.9227083	51	50	51	78.99375	79	78	83	21.8736419	21.8724003	21.8603001	21.9032001	0.73259298	0.7325929	0.7325869	0.7326002	45.2407559	45.2405853	45.2394943	45.2425003	1582.97059	1582.97168	1582.79907	1583.11084	4800
RSDES263	4	1	ROV	CHR0293	2022-06-01	CHR0293_Sed4	25.741916	36.015023	1468.92	15:09:09	North Red Sea	North Red Sea	57.3840786	57.3831997	57.3650436	57.428154	21.8276039	21.8256836	21.8216553	21.8952942	1484.16509	1484.47546	1480.37427	1488.20886	50.8389583	51	50	51	78.049375	78	78	80	21.8332192	21.8324986	21.8268986	21.8631001	0.73259648	0.7325965	0.7325884	0.7326037	45.2407596	45.2406082	45.2395782	45.2424698	1474.03258	1474.34302	1470.2417	1478.07642	4800
RSDES264	4	1	ROV	CHR0293	2022-06-01	CHR0293_Sed5	25.743309	36.01509	1443.85	15:58:13	North Red Sea	North Red Sea	57.3747863	57.3734703	57.3480186	57.4059525	21.828166	21.8244477	21.8171082	21.8655701	1461.53666	1461.89514	1459.26477	1462.05518	50.8539583	51	50	51	78.10625	78	78	80	21.8371265	21.8334999	21.8228989	21.8579998	0.7325933	0.7325934	0.7325832	0.7326011	45.2407768	45.2406311	45.239563	45.2425156	1451.40415	1451.7627	1449.13232	1451.92261	4800
RSDES210	3	2	ROV	CHR0275	2022-05-14	CHR0275_Sed2	25.768222	36.514841	601.92	6:59:24	North Red Sea	North Red Sea	56.8375471	56.8359585	56.5372925	56.9034271	21.7116915	21.7085876	21.7000732	21.8011169	614.60137	615.193085	610.101563	616.149536	50.9945833	51	50	53	79.795	77	75	192	21.7178871	21.7161999	21.7074986	21.7493	0.7325653	0.7325662	0.7325354	0.7325864	45.2409052	45.2406921	45.2397537	45.2427826	604.468863	605.060577	599.969055	606.017029	4800
RSDES211	3	2	ROV	CHR0275	2022-05-14	CHR0275_Sed3	25.768352	36.516096	565.08	8:24:15	North Red Sea	North Red Sea	56.8059846	56.803215	56.776432	56.8737717	21.7034925	21.699585	21.6938477	21.7818298	576.209323	577.115448	569.853455	579.168884	50.9310417	51	50	51	76.7197917	76	76	91	21.7099027	21.7066002	21.6990986	21.7645988	0.73257889	0.7325804	0.7325559	0.7325891	45.2408958	45.2406998	45.2396698	45.2426224	566.076816	566.982941	559.720947	569.036377	4800
RSDES215	3	2	SUB	NTN0154	2022-05-14	NTN0154_Sed5	25.77112	36.517144	461	9:12:14	North Red Sea	North Red Sea
RSDES216	3	2	SUB	NTN0154	2022-05-14	NTN0154_Sed6	25.771148	36.517135	468	9:43:12	North Red Sea	North Red Sea
RSDES213	3	2	SUB	NTN0154	2022-05-14	NTN0154_Sed2	25.77118	36.517155	468	8:45:59	North Red Sea	North Red Sea
RSDES214	3	2	SUB	NTN0154	2022-05-14	NTN0154_Sed4	25.771187	36.517157	467	8:47:44	North Red Sea	North Red Sea
RSDES212	3	2	SUB	NTN0154	2022-05-14	NTN0154_Sed1	25.771232	36.516418	498	6:58:08	North Red Sea	North Red Sea
RSDES217	3	2	SUB	NTN0154	2022-05-14	NTN0154_Sed3	25.772295	36.526063	100	12:19:40	North Red Sea	North Red Sea
RSDES232	4	1	ROV	CHR0281	2022-05-25	CHR0281_Sed2	25.794714	36.363144	708.28	5:59:08	North Red Sea	North Red Sea	56.88864936	56.87997245	50.8253136	57.0537224	21.71762929	21.70054625	21.675354	21.9863586	721.9556301	722.472107	718.0213013	722.5943604	51.01416667	51	51	53	82.553125	79	78	890	21.72193406	21.7153492	21.6807003	21.8500996	0.732594228	0.732594	0.7325748	0.7326093	45.24089367	45.2407379	45.2396851	45.2424469	711.8231228	712.3395996	707.8887939	712.461853	4800
RSDES233	4	1	ROV	CHR0281	2022-05-25	CHR0281_Sed3	25.797299	36.366029	708.27	7:04:00	North Red Sea	North Red Sea	56.85324696	56.8519325	56.8318863	56.943058	21.68044533	21.678009	21.6748657	21.7689209	722.7064788	722.5959473	721.7583618	723.3360596	51	51	51	51	79.078125	79	78	88	21.68879792	21.6875992	21.6801987	21.7626991	0.732597624	0.732598	0.7325842	0.7326044	45.24085585	45.240715	45.2396469	45.242424	712.5739715	712.4634399	711.6258545	713.2035522	4800
RSDES234	4	1	ROV	CHR0281	2022-05-25	CHR0281_Sed5	25.79941	36.368397	719.98	8:15:08	North Red Sea	North Red Sea	56.86415699	56.8617096	56.8451576	56.9517403	21.68692393	21.6835327	21.6772156	21.7639771	733.8331626	734.237793	731.7321167	734.3478394	51.00354167	51	51	52	79.151875	79	79	85	21.70259869	21.7008991	21.6842003	21.75	0.732593527	0.7325937	0.7325838	0.7326016	45.24085079	45.2406998	45.2396088	45.2424011	723.7006553	724.1052856	721.5996094	724.215332	4800
RSDES282	4	2	ROV	CHR0306	2022-06-15	CHR0306_Sed1	26.145826	36.381462	406.849	6:35:55	North Red Sea	North Red Sea	56.68536539	56.6846275	56.6537704	56.7242355	21.67896114	21.673645	21.6671143	21.7256165	409.8600324	416.2338715	354.5844116	419.5308838	51	51	51	51	77.08104167	77	76	82	21.68640483	21.6821995	21.6746998	21.737299	0.732590003	0.7325901	0.7325711	0.7326002	45.24099288	45.2408218	45.2397308	45.2426758	399.7275251	406.1013641	344.4519043	409.3983765	4800
RSDES283	4	2	ROV	CHR0306	2022-06-15	CHR0306_Sed2	26.15119	36.380561	261.464	9:31:30	North Red Sea	North Red Sea	56.82883082	56.827919	56.7999306	56.8707504	21.89693755	21.8965454	21.8813477	21.9447632	272.8532711	273.1290283	271.5036621	273.5143433	50.929375	51	50	51	77.07708333	77	77	83	21.90411459	21.9025002	21.8872986	21.9417992	0.73258614	0.7325861	0.732578	0.7325934	45.24098069	45.240799	45.239563	45.2426758	262.7207638	262.996521	261.3711548	263.3818359	4800
RSDES284	4	2	ROV	CHR0307	2022-06-15	CHR0307_Sed1	26.155752	36.3806	162	12:24:50	North Red Sea	North Red Sea	57.4153821	57.4163895	57.3736458	57.4530106	22.5537476	22.5551453	22.5191345	22.5820007	172.968645	173.408638	168.387726	177.221527	51.9389583	52	51	53	76.7247917	77	76	79	22.5612529	22.5622997	22.5259991	22.5879993	0.73258756	0.7325875	0.7325789	0.7325961	45.2411199	45.240921	45.2397995	45.2427826	162.836145	163.276138	158.255219	167.08902	4800
RSDES235	4	1	ROV	CHR0282	2022-05-25	CHR0282_Sed3	26.205069	36.248539	820.33	13:04:11	North Red Sea	North Red Sea	56.9406804	56.9285812	56.8832283	57.0649261	21.7179027	21.7036743	21.6957397	21.8746033	834.909203	835.170288	832.173767	835.28595	51.2785417	51	51	52	91.0229167	91	78	121	21.7263496	21.7152996	21.7003994	21.8271999	0.73258937	0.7325886	0.7325752	0.732608	45.2408689	45.2406998	45.2397156	45.2425385	824.776696	825.037781	822.04126	825.153442	4800
RSDES236	4	1	ROV	CHR0282	2022-05-25	CHR0282_Sed4	26.210163	36.248574	655.9	14:47:45	North Red Sea	North Red Sea	56.8262479	56.8241158	56.8057594	56.9021721	21.6851454	21.6820374	21.6766357	21.7678528	668.877495	669.718994	662.881775	670.343506	51	51	51	51	79.4802083	79	79	84	21.6929854	21.6905003	21.6831989	21.7526989	0.73260337	0.7326034	0.7325942	0.7326102	45.2408791	45.2407303	45.2395859	45.2426529	658.744987	659.586487	652.749268	660.210999	4800
RSDES237	4	1	ROV	CHR0282	2022-05-25	CHR0282_Sed5	26.212166	36.248653	605.71	15:17:54	North Red Sea	North Red Sea	56.792222	56.7921333	56.7750893	56.8112259	21.6767729	21.6763916	21.6724243	21.6908569	619.970284	619.393921	618.365723	622.744324	51	51	51	51	80.0197917	79	79	104	21.6837382	21.6842003	21.6787987	21.6913986	0.7326057	0.7326056	0.7325975	0.7326138	45.2408927	45.2407379	45.2396927	45.2425232	609.837777	609.261414	608.233215	612.611816	4800
RSDES242	4	1	ROV	CHR0284	2022-05-27	CHR0284_Sed5	26.578173	35.884334	773.16	8:20:21	North Red Sea	North Red Sea	56.91689927	56.911438	56.8909302	56.9968529	21.71006474	21.7018127	21.6957397	21.7893677	787.5688289	787.6677246	786.7302856	788.9730225	51	51	51	51	79.72645833	79	78	91	21.71612927	21.7108002	21.7010994	21.8267994	0.732603465	0.7326055	0.7325843	0.7326162	45.24083447	45.2406311	45.2396088	45.2426758	777.4363216	777.5352173	776.5977783	778.8405151	4800
RSDES241	4	1	ROV	CHR0284	2022-05-27	CHR0284_Sed4	26.579005	35.885084	817.57	7:29:04	North Red Sea	North Red Sea	56.93700954	56.9366703	56.9123344	56.9771805	21.70807573	21.7068787	21.7029724	21.7617798	830.4910119	832.3686523	821.6862793	832.8425293	51	51	51	51	78.90125	79	78	84	21.71454213	21.7143002	21.7081985	21.7435989	0.732607164	0.7326072	0.7325991	0.7326151	45.24081491	45.2405853	45.2396011	45.2429352	820.3585046	822.236145	811.553772	822.710022	4800
RSDES240	4	1	ROV	CHR0284	2022-05-27	CHR0284_Sed1	26.580856	35.887611	895.08	6:13:49	North Red Sea	North Red Sea	56.99918629	57.0004253	56.9554291	57.0276222	21.7304916	21.7311096	21.7153625	21.7610168	908.0014296	910.3620911	876.5269165	910.5007324	51.00375	51	50	52	80.09770833	79	78	105	21.73851758	21.7381001	21.7203999	21.7712994	0.732607864	0.7326075	0.7325982	0.7326174	45.24075649	45.2404938	45.2396698	45.2432709	897.8689223	900.2295838	866.3944092	900.3682251	4800
RSDES279	4	2	ROV	CHR0305	2022-06-14	CHR0305_Sed1	26.62139	35.954611	460	9:16:49	North Red Sea	North Red Sea	56.7005207	56.7004318	56.6842995	56.7420311	21.6597803	21.6597595	21.6548157	21.6992798	474.360282	473.435303	472.838959	478.810669	51	51	51	51	77.0277083	77	77	78	21.6690847	21.6689987	21.6616001	21.6908989	0.73259608	0.7325961	0.7325875	0.7326037	45.2409346	45.2407608	45.2396011	45.2425766	464.227775	463.302795	462.706451	468.678162	4800
RSDES280	4	2	ROV	CHR0305	2022-06-14	CHR0305_Sed2	26.62188	35.955298	274	11:38:32	North Red Sea	North Red Sea	56.7794577	56.778513	56.7492599	56.8679924	21.8406298	21.8425293	21.8101501	21.9176331	286.621093	286.699692	284.165192	287.333099	51	51	50	52	77.0377083	77	77	78	21.8508731	21.8515987	21.8293991	21.8915997	0.73259228	0.7325923	0.732586	0.7325994	45.2409736	45.240799	45.2397156	45.2426529	276.488586	276.567184	274.032684	277.200592	4800
RSDES281	4	2	ROV	CHR0305	2022-06-14	CHR0305_Sed3	26.62319	35.956751	104	14:49:42	North Red Sea	North Red Sea	57.9089947	57.9121437	57.8640366	57.9413834	23.0504808	23.0529328	23.0101318	23.0971375	114.991365	114.990288	114.88372	115.090149	56.6591667	57	56	61	77.0266667	77	76	79	23.0607817	23.0655994	23.0282993	23.0788994	0.73258503	0.7325849	0.7325784	0.7325937	45.2411603	45.2409439	45.239975	45.2429428	104.858865	104.857788	104.751221	104.957649	4800
RSDES238	4	1	ROV	CHR0283	2022-05-26	CHR0283_Sed2	26.794317	35.213312	946.98	6:23:18	North Red Sea	North Red Sea	57.0195306	57.0190487	56.8371735	57.0468063	21.7120944	21.7110901	21.7060852	21.7455444	962.506581	962.507874	962.174133	962.611939	50.9983333	51	50	51	78.9097917	79	78	82	21.7240635	21.7237988	21.7152996	21.7411003	0.73259172	0.7325935	0.7325712	0.7326014	45.2408123	45.2405777	45.239563	45.2429428	952.374073	952.375366	952.041626	952.479431	4800
RSDES239	4	1	ROV	CHR0283	2022-05-26	CHR0283_Sed5	26.803288	35.207899	632.26	13:38:30	North Red Sea	North Red Sea	56.818108	56.8155937	56.790062	56.8639259	21.6708521	21.6672363	21.6583557	21.7254639	650.163269	647.871582	645.586548	658.162781	51	51	51	51	78.06375	78	78	79	21.6771394	21.6730995	21.6651993	21.7133999	0.73259588	0.7325959	0.7325881	0.7326018	45.2408925	45.2407379	45.239624	45.2425003	640.030762	637.739075	635.454041	648.030273	4800
RSDES265	4	2	ROV	CHR0294	2022-06-04	CHR0294_Sed2	26.921345	35.741541	754.19	6:56:50	North Red Sea	North Red Sea	56.91044942	56.9079704	56.8500786	56.9742126	21.71885274	21.7131958	21.6933594	21.8356934	768.2173059	768.6640015	764.2130737	769.1060181	51.001875	51	50	52	78.20125	78	76	87	21.72942728	21.724699	21.7018986	21.7919998	0.732599281	0.7326005	0.7325838	0.7326099	45.24086738	45.240654	45.2396545	45.2427216	758.0847985	758.5314941	754.0805664	758.9735107	4800
RSDES266	4	2	ROV	CHR0294	2022-06-04	CHR0294_Sed4	26.92375	35.745702	364.18	9:53:39	North Red Sea	North Red Sea	56.70334651	56.70236205	56.6784973	56.7369881	21.71089516	21.7092285	21.6914673	21.7537842	378.3548278	376.3642578	375.4935608	386.2156067	50.98625	51	50	51	78.01291667	78	78	81	21.7229016	21.7217999	21.698	21.7551994	0.732598396	0.7325983	0.7325921	0.7326055	45.24094213	45.2407379	45.2397308	45.2427444	368.2223205	366.2317505	365.3610535	376.0830994	4800
RSDES267	4	2	ROV	CHR0294	2022-06-04	CHR0294_Sed5	26.925845	35.749114	124.08	12:23:45	North Red Sea	North Red Sea	57.16342805	57.1629753	57.145134	57.1949577	22.31995042	22.3171082	22.3110352	22.3737793	135.194571	135.30159	134.1347046	136.7032318	53.01104167	53	53	55	78.00166667	78	77	80	22.32595392	22.3253498	22.3179989	22.3394985	0.732582395	0.7325823	0.732574	0.7325913	45.2410393	45.2408218	45.2398071	45.2427444	125.0620713	125.1690903	124.0022049	126.5707321	4800
RSDES268	4	2	ROV	CHR0295	2022-06-05	CHR0295_Sed2	27.036739	35.707151	627.62	6:57:48	North Red Sea	North Red Sea	56.8021687	56.8022194	56.2199974	56.8292198	21.6731928	21.6724548	21.6698303	21.6921692	641.021972	641.404236	638.309815	641.92273	51	51	51	51	76.0120833	76	76	77	21.6793384	21.6786995	21.6749001	21.6992989	0.73259805	0.73259789	0.73258984	0.73260665	45.2409053	45.2407303	45.2396317	45.2426224	630.889465	631.271729	628.177307	631.790222	4800
RSDES269	4	2	ROV	CHR0295	2022-06-05	CHR0295_Sed3	27.039038	35.70672	309.27	8:59:08	North Red Sea	North Red Sea	56.7467982	56.7456474	56.7222557	56.7987824	21.7860946	21.784668	21.7761231	21.8250732	321.264353	321.355179	320.120239	321.648468	50.9685417	51	50	51	76.1470833	76	76	77	21.7934503	21.7922993	21.7831993	21.8386002	0.73259965	0.73259968	0.73259187	0.73260707	45.2409481	45.2407608	45.2397537	45.2426529	311.131845	311.222672	309.987732	311.515961	4800
RSDES270	4	2	ROV	CHR0295	2022-06-05	CHR0295_Sed5	27.040149	35.706314	111.97	12:20:57	North Red Sea	North Red Sea	57.3603121	57.372364	57.2458382	57.4446678	22.5258169	22.5362549	22.427063	22.624054	122.7834	122.781197	122.429672	123.096466	53.7795374	54	53	57	76.0262555	76	76	77	22.5350072	22.544199	22.4366989	22.6134987	0.73258828	0.73258829	0.7325806	0.73259741	45.2410927	45.2408905	45.2396851	45.2427597	112.650901	112.648697	112.297173	112.963966	4799
RSDES243	4	1	ROV	CHR0285	2022-05-27	CHR0285_Sed2	27.090974	35.64515	608.62	14:10:25	North Red Sea	North Red Sea	56.8023296	56.8027344	53.4934387	56.8524132	21.6819626	21.6819763	21.674408	21.7410278	622.337762	622.383545	620.987976	622.469177	51.1533333	51	51	52	85.9647917	85	78	116	21.6949842	21.6963997	21.6826	21.7222004	0.73259626	0.7325932	0.7325765	0.7326164	45.2408118	45.2405548	45.2397842	45.2430649	612.205255	612.251038	610.855469	612.33667	4800
RSDES244	4	1	ROV	CHR0285	2022-05-27	CHR0285_Sed4	27.091665	35.646534	573.13	14:48:55	North Red Sea	North Red Sea	56.7757805	56.7752075	56.7566299	56.8114166	21.6737921	21.6720276	21.6696777	21.7210083	588.41899	586.837006	580.258484	599.102661	51	51	51	51	78.5039583	78	78	83	21.6809456	21.6786995	21.676199	21.7038002	0.73260824	0.7326083	0.7325991	0.7326162	45.2407722	45.2404938	45.2394943	45.2432556	578.286482	576.704498	570.125977	588.970154	4800
RSDES245	4	1	ROV	CHR0285	2022-05-27	CHR0285_Sed5	27.092971	35.649083	443.54	16:02:15	North Red Sea	North Red Sea	56.7082245	56.7077694	56.6663284	56.7404671	21.6749624	21.6725159	21.6671448	21.7269897	456.598806	456.58493	456.266693	456.984161	51	51	51	51	78.9160417	79	78	80	21.6844452	21.6843987	21.6737995	21.7064991	0.73260902	0.732609	0.7326019	0.732617	45.2408884	45.2406769	45.2395859	45.2427979	446.466298	446.452423	446.134186	446.851654	4800
RSDES275	4	2	ROV	CHR0302	2022-06-12	CHR0302_Sed3	27.314476	35.613877	103.06	11:40:02	North Red Sea	North Red Sea	58.0681791	58.0617352	58.0222435	58.1661873	23.1948184	23.1893921	23.1335144	23.2893677	114.007514	114.009323	113.895538	114.083855	57.2564583	57	56	59	76.7045833	77	76	80	23.2015748	23.1950989	23.1693993	23.2817001	0.73251951	0.7325193	0.7325099	0.7325283	45.2411798	45.2409592	45.2399368	45.2429581	103.875014	103.876823	103.763039	103.951355	4800
RSDES274	4	2	ROV	CHR0302	2022-06-12	CHR0302_Sed2	27.314908	35.613171	177.5	9:06:49	North Red Sea	North Red Sea	57.0557545	57.0514584	57.0236626	57.1299973	22.1814963	22.1760254	22.1631165	22.282074	187.824972	188.782654	181.570236	190.646561	51	51	51	51	77.005	77	77	79	22.1889635	22.1840992	22.1731987	22.2385998	0.73258502	0.732585	0.7325786	0.7325918	45.2410341	45.2408295	45.2398529	45.2427826	177.692473	178.650162	171.437744	180.514069	4800
RSDES273	4	2	ROV	CHR0302	2022-06-12	CHR0302_Sed1	27.315016	35.610568	446.63	6:38:07	North Red Sea	North Red Sea	56.7229755	56.7222958	56.6756363	56.7614403	21.6866428	21.6856995	21.6658325	21.7348938	458.385237	458.981735	451.527374	460.36908	51	51	51	51	76.674375	77	76	79	21.6987157	21.6985989	21.6738987	21.7342987	0.73259663	0.7325967	0.7325891	0.7326041	45.2409845	45.240799	45.2397385	45.2429199	448.25273	448.849228	441.394867	450.236572	4800
RSDES276	4	2	ROV	CHR0303	2022-06-13	CHR0303_Sed2	27.512362	35.482537	453	6:39:53	North Red Sea	North Red Sea	56.71617091	56.7160301	56.6988068	56.7467995	21.67758119	21.6768799	21.6715393	21.7009888	466.4908746	466.4577942	466.1652832	467.3865662	51	51	51	51	77.05229167	77	76	79	21.69332799	21.6929989	21.6800003	21.7112999	0.732596726	0.7325967	0.7325896	0.7326043	45.24096577	45.240799	45.2397156	45.2427979	456.3583673	456.3252869	456.0327759	457.2540588	4800
RSDES277	4	2	ROV	CHR0303	2022-06-13	CHR0303_Sed3	27.513921	35.483531	376	9:05:40	North Red Sea	North Red Sea	56.87577114	56.8758888	56.8504906	56.9026375	21.9777236	21.9784851	21.9607544	21.991394	243.8149043	244.3241577	239.7990265	245.2344971	50.99645833	51	50	51	77.905625	78	77	185	21.98704142	21.9878998	21.9696999	22.0016003	0.732594896	0.732595	0.7325868	0.7326023	45.24099233	45.2408066	45.2397156	45.24263	233.6824046	234.1916504	229.6665344	235.1019897	4800
RSDES278	4	2	ROV	CHR0303	2022-06-13	CHR0303_Sed4	27.514279	35.48369	93	11:49:02	North Red Sea	North Red Sea	58.49265907	58.4971619	58.3855019	58.5541992	23.57980471	23.5877991	23.4450378	23.6701965	104.1298527	104.1290359	104.0274353	104.2257462	60.00708333	60	58	62	76.915	77	76	79	23.6077646	23.6100998	23.5396996	23.6512985	0.732433377	0.7324331	0.7324231	0.7324441	45.24124463	45.2410202	45.2399979	45.2431107	93.99735298	93.9965363	93.8949356	94.0932465	4800
RSDES246	4	1	ROV	CHR0286	2022-05-28	CHR0286_Sed2	27.70684	34.619345	1038.05	6:39:45	North Red Sea	North Red Sea	57.10523821	57.1002769	56.8756027	57.1746216	21.72935632	21.7226257	21.7076111	21.8403931	1053.353644	1054.033814	1044.854614	1054.157349	51.03583333	51	50	52	83.66979167	82	77	109	21.7433163	21.7399998	21.7141991	21.7982998	0.732589602	0.7325895	0.7325736	0.732604	45.24078218	45.2405624	45.2396317	45.2427826	1043.221131	1043.901367	1034.722168	1044.024902	4800
RSDES247	4	1	ROV	CHR0286	2022-05-28	CHR0286_Sed4	27.723207	34.614281	989.53	11:10:29	North Red Sea	North Red Sea	57.0706302	57.0620766	57.0354271	57.1482391	21.71968185	21.7103577	21.6976013	21.8281555	1005.310194	1005.215302	1004.334656	1006.94519	51.001875	51	51	52	78.73854167	78	78	82	21.72726502	21.7201996	21.7027988	21.7840004	0.732608738	0.7326089	0.7325988	0.7326167	45.24080985	45.2406464	45.2396088	45.2425232	995.1776864	995.0827942	994.2021484	996.8126831	4800
RSDES248	4	1	ROV	CHR0286	2022-05-28	CHR0286_Sed5	27.744099	34.608138	965.91	15:08:05	North Red Sea	North Red Sea	57.04110795	57.03432275	57.0026855	57.1370583	21.71670383	21.70835875	21.6964417	21.8504028	981.6804729	981.5101013	980.4022827	983.1780396	50.998125	51	50	51	78.95604167	79	78	96	21.7301446	21.7253494	21.7008991	21.8051987	0.73260817	0.7326083	0.7326001	0.7326153	45.24081983	45.240654	45.2394714	45.2424927	971.5479656	971.377594	970.2697754	973.0455322	4800
RSDES260	4	1	ROV	CHR0291	2022-05-31	CHR0291_Sed6	28.336735	34.705283	284.46	14:06:13	Gulf of Aqaba	Gulf of Aqaba	56.28427188	56.2795067	56.2565384	56.3498878	21.19772509	21.1902466	21.1817322	21.2857666	296.7064785	296.4880219	296.068512	297.4290466	50.1225	50	50	51	78.98104167	79	78	88	21.20492066	21.1994991	21.1889	21.2605	0.732589464	0.7325907	0.7325661	0.7325988	45.24088721	45.2407303	45.239624	45.2425232	286.5739711	286.3555146	285.9360046	287.2965393	4800
RSDES261	4	1	ROV	CHR0292	2022-05-31	CHR0292_Sed2	28.343838	34.678605	1001.05	16:06:58	Gulf of Aqaba	Gulf of Aqaba	56.6929398	56.6923256	56.6709862	56.7350998	21.2416535	21.239502	21.2362366	21.3153992	1019.41101	1019.45581	1017.78009	1019.5556	50.9525	51	50	51	79.08125	79	78	83	21.2535325	21.2532997	21.2439003	21.2773991	0.73258337	0.7325831	0.7325649	0.7326021	45.2407926	45.2406311	45.2396088	45.2425766	1009.2785	1009.3233	1007.64758	1009.4231	4800
RSDES258	4	1	ROV	CHR0291	2022-05-31	CHR0291_Sed2	28.343868	34.698024	551.58	6:51:37	Gulf of Aqaba	Gulf of Aqaba	56.61084559	56.60666275	55.2531891	56.666748	21.25974006	21.2519836	21.2466736	21.3258362	792.9049209	793.130127	791.4105225	793.2947388	50.42666667	50	50	51	80.88541667	80	78	98	21.26680859	21.2626991	21.2526989	21.3115997	0.732594747	0.7325967	0.7325683	0.7326053	45.24079157	45.2405853	45.2396469	45.242691	782.7724136	782.9976197	781.2780151	783.1622314	4800
RSDES259	4	1	ROV	CHR0291	2022-05-31	CHR0291_Sed3	28.343868	34.698024	551.587	10:46:11	Gulf of Aqaba	Gulf of Aqaba	56.47362956	56.4718914	56.4527054	56.528019	21.23390523	21.2302551	21.2282104	21.3283081	564.9402045	565.2007752	562.6890259	567.1911621	50.065625	50	50	51	78.83083333	79	78	81	21.23995224	21.2362995	21.2341995	21.3123989	0.732601337	0.7326014	0.7325805	0.7326258	45.24084308	45.2406769	45.239563	45.2424698	554.8076972	555.0682678	552.5565186	557.0586548	4800
RSDES257	4	1	ROV	CHR0290	2022-05-30	CHR0290_Sed4	28.788317	34.798193	1516.45	14:38:02	Gulf of Aqaba	Gulf of Aqaba
RSDES256	4	1	ROV	CHR0290	2022-05-30	CHR0290_Sed3	28.788343	34.798024	1529.84	14:25:06	Gulf of Aqaba	Gulf of Aqaba
RSDES255	4	1	ROV	CHR0290	2022-05-30	CHR0290_Sed2	28.788362	34.79486	1721.28	11:57:09	Gulf of Aqaba	Gulf of Aqaba	57.4301321	57.2035866	57.16576	59.0357094	21.3722471	21.3687744	21.3659058	21.4514771	1792.24928	1792.17566	1791.90576	1792.81787	50.925	51	50	51	78.0302083	78	78	79	21.3790136	21.3764	21.3717995	21.4307995	0.73261504	0.7326151	0.7326059	0.7326221	45.2406797	45.2405396	45.2394409	45.2424469	1782.11678	1782.04321	1781.77319	1782.6853	4800
RSDES253	4	1	ROV	CHR0289	2022-05-30	CHR0289_Sed2	28.788458	34.794732	1772.22	8:29:10	Gulf of Aqaba	Gulf of Aqaba	57.21800823	57.2108345	57.1694489	57.2938843	21.38623683	21.3809967	21.3675537	21.4651184	1791.621492	1791.797241	1791.040283	1791.964478	50.10895833	50	50	51	78.09166667	78	78	82	21.39495789	21.3892994	21.3757	21.4552002	0.732618165	0.7326181	0.7326112	0.7326258	45.24068797	45.2405396	45.239357	45.2425766	1781.488975	1781.664673	1780.907715	1781.832031	4800
RSDES254	4	1	ROV	CHR0289	2022-05-30	CHR0289_Sed3	28.788464	34.79474	1772.3	8:31:31	Gulf of Aqaba	Gulf of Aqaba	57.22124955	57.2164612	57.1694489	57.2938843	21.38725445	21.3824768	21.3674622	21.4651184	1791.643479	1791.797241	1791.040283	1791.964478	50.09666667	50	50	51	78.09145833	78	78	82	21.39573688	21.39014915	21.3752995	21.4552002	0.732618659	0.7326187	0.7326117	0.7326258	45.24068538	45.2405396	45.239357	45.2425766	1781.510963	1781.664673	1780.907715	1781.832031	4800
RSDES252	4	1	ROV	CHR0289	2022-05-30	CHR0289_Sed1	28.788515	34.794711	1772.1	8:23:41	Gulf of Aqaba	Gulf of Aqaba	57.19973742	57.194828	57.1736221	57.2938843	21.37660269	21.3725586	21.3675842	21.453949	1791.354042	1791.362244	1790.529785	1791.937744	50.0875	50	50	51	78.07395833	78	78	81	21.38610917	21.3829994	21.3757	21.4338989	0.732618485	0.7326184	0.7326112	0.7326268	45.24068941	45.2405396	45.2394028	45.2425537	1781.221535	1781.229736	1780.397217	1781.805176	4800
RSDES251	4	1	ROV	CHR0287	2022-05-29	CHR0287_Sed6	29.159029	34.86982	341.85	13:17:00	Gulf of Aqaba	Gulf of Aqaba	56.3660502	56.3644352	56.3453598	56.4251099	21.2256038	21.2216034	21.2189636	21.2941895	354.212676	353.931442	353.622803	358.487274	50.1829167	50	50	51	79.020625	79	79	81	21.2323879	21.2300987	21.2248993	21.2876987	0.73259776	0.7325977	0.7325907	0.7326052	45.2408513	45.2406921	45.2395172	45.2425156	344.080169	343.798935	343.490295	348.354767	4800
RSDES250	4	1	ROV	CHR0287	2022-05-29	CHR0287_Sed3	29.165008	34.866625	558.73	6:26:44	Gulf of Aqaba	Gulf of Aqaba	56.717366	56.7178211	54.8232346	56.765213	21.3355756	21.3322754	21.323822	21.3944397	770.597209	770.594116	770.475159	770.714539	50.9254167	51	50	56	94.213125	92	78	889	21.3519232	21.3501987	21.3376999	21.3816986	0.73258017	0.7325798	0.732557	0.7325999	45.2407431	45.2404709	45.2397079	45.2433014	760.464701	760.461609	760.342651	760.582031	4800
RSDES249	4	1	ROV	CHR0287	2022-05-29	CHR0287_Sed2	29.169681	34.866593	756.05	6:23:51	Gulf of Aqaba	Gulf of Aqaba	56.7228199	56.7225266	54.8232346	56.765213	21.3389684	21.334198	21.3251038	21.3944397	770.561078	770.579315	769.991821	770.690979	50.95625	51	50	56	94.2	91	78	889	21.3554201	21.3521996	21.3377991	21.3830986	0.73258292	0.732581	0.732567	0.7325999	45.2407429	45.2404709	45.2397079	45.2431641	760.428571	760.446808	759.859314	760.558472	4800
RSDES272	4	DSC	ROV	CHR0298	2022-06-08	CHR0298_Sed2	29.302821	34.925193	344.18	10:16:41	Gulf of Aqaba	Aqaba Brine pool	56.3715277	56.3689194	56.3468399	56.4458542	21.237808	21.2312622	21.2253418	21.3491211	355.524923	355.726227	353.668518	356.742249	50.784375	51	50	51	77.2472917	77	77	85	21.243765	21.240799	21.2314987	21.3022003	0.73259008	0.7325901	0.7325829	0.7325971	45.240915	45.2407379	45.2396088	45.2426682	345.392416	345.59372	343.536011	346.609741	4800
RSDES271	4	DSC	ROV	CHR0297	2022-06-08	CHR0297_Sed1	29.310648	34.895509	828.37	7:03:41	Gulf of Aqaba	Aqaba Brine pool	56.74224294	56.7446594	54.1326485	56.7687721	21.32862458	21.328186	21.3231201	21.3577881	843.043601	843.0671997	842.2835083	843.1558228	50.85583333	51	50	54	79.25791667	79	77	218	21.34214088	21.3421001	21.3348999	21.3507996	0.73257958	0.7325796	0.7325671	0.7325911	45.24081415	45.240654	45.2394257	45.2425003	832.9110936	832.9346924	832.151001	833.0233154	4800
[truncated: 32 more columns]
