# Supplementary material for: Assessing Prokaryotic Benthic Communities in the Red Sea
Source: Environ Microbiol. 2026 Feb 21;28(2):e70216. doi: 10.1111/1462-2920.70216 (PMC12924112; doi:10.1111/1462-2920.70216)
Supplement: Supplementary file 3 — Data S1: Supporting Information. [file EMI-28-e70216-s002.zip]

Archive with 14 entries (13 files):
- Supplementary material 1/
- Supplementary material 1/.DS_Store
- __MACOSX/Supplementary material 1/._.DS_Store
- Supplementary material 1/ASV_table-post_LULU.csv
- Supplementary material 1/OTU_table-post_LULU-microdecon-filtered.csv
- __MACOSX/Supplementary material 1/._OTU_table-post_LULU-microdecon-filtered.csv
- Supplementary material 1/ASV_table-post_LULU-microdecon-filtered.csv
- __MACOSX/Supplementary material 1/._ASV_table-post_LULU-microdecon-filtered.csv
- Supplementary material 1/ASV_table-pre_LULU.csv
- __MACOSX/Supplementary material 1/._ASV_table-pre_LULU.csv
- Supplementary material 1/OTU_table-post_LULU.csv
- __MACOSX/Supplementary material 1/._OTU_table-post_LULU.csv
- Supplementary material 1/OTU_table-pre_LULU.csv
- __MACOSX/Supplementary material 1/._OTU_table-pre_LULU.csv
